# Supplementary material for: High expression of Rex-orf-I and HBZ mRNAs and bronchiectasis in lung of HTLV-1A/C infected macaques
Source: Nat Commun. 2025 Sep 26;16:8470. doi: 10.1038/s41467-025-63325-1 (PMC12474910; doi:10.1038/s41467-025-63325-1)
Supplement: Supplementary file 4 — Source data [file 41467_2025_63325_MOESM4_ESM.xlsx]

## Sheet: Figure 1
Figure 1b													Figure 1c										Figure 1d													Figure 1e													Figure 1f
													Biological replicates						Plotted				Biological replicates									Plotted				Biological replicates									Plotted				Biological replicates
													Exp.1	Exp.2	Exp.3	biological replicates	Minimum	Maximum	Mean	Std. Deviation			Exp.1	Exp.2	Exp.3	Exp.4	Exp.5	Exp.6	Biological replicates	Minimum	Maximum	Mean	Std. Deviation			Exp.1	Exp.2	Exp.3	Exp.4	Exp.5	Exp.6	Biological replicates	Minimum	Maximum	Mean	Std. Deviation			Exp.1
												Mock	-47.9135	-48.662	-46.1367	3	-48.66	-46.14	-47.57	1.297		LTR-1A-Luc	1	1	1	1	1	1	6	1	1	1	0		LTR-1C-Luc	1	1	1	1	1	1	6	1	1	1	0		NF-𝑘B-Luc	1
												HTLV-1A	8847.08	8943.82	8176.73	3	8177	8944	8656	417.8		HTLV-1A	29.6492	20.1167	144.049	64.7951	25.2268	18.0369	6	18.04	144	50.31	49		HTLV-1A	9.21825	5.52573	10.6113	14.8981	11.7051	5.29108	6	5.291	14.9	9.542	3.71		HTLV-1A	12.3369
												HTLV-1A/CoI-L	8337.53	9281.19	7985.86	3	7986	9281	8535	669.8		HTLV-1A/CoI-L	16.0141	12.8708	67.7718	58.3795	19.3265	14.202	6	12.87	67.77	31.43	24.79		HTLV-1A/CoI-L	7.02074	5.34429	8.71092	8.47003	6.43798	3.03182	6	3.032	8.711	6.503	2.117		HTLV-1A/CoI-L	19.1989
[truncated: 37 more columns]

## Sheet: Figure 2
	Group	Animal ID		plate 1	1	2	3	4	5	6	7	8	9	10	11	12		1	2	3	4	5	6	7	8	9	10	11	12			Figure 2c														Figure 2c
Study_1	IgG/Liposome HTLV-1A/CoI-L	TKM		A	15P004 Wk3	15P004 wk3	15P004 wk5	15P004 wk5	15P004 wk7	15P004 wk7	15P004 wk10	15P004 wk10	15P004 wk12	15P004 wk12	Normal serum	Normal serum		0.259034	0.299593	1.09585	1.1651	1.34696	1.21683	1.32488	1.34511	1.48665	1.51444	0.18106	0.159384				Group	Animal ID	Baseline	Week 3	Week 5	Week 7	Week10	Week 12	Week 16	Week 21					Number of bands on the western blot strip
		TiT		B														0.0625282	0.0725477	0.616818	0.502256	0.763716	0.681456	0.777205	0.802842	0.777198	0.852137	0.0548266	0.0553386			Study_1	CD8-/NK-/Clodronate HTLV-1A	15P044	0	10	100	100	1000	1000	100	100				Study_1	TKM	Week 3	Wk5
		DGM9		C														0.0369645	0.0385929	0.165465	0.158865	0.232766	0.205441	0.242664	0.245291	0.244245	0.271032	0.0456443	0.0382453					18C266	0	10	1000	100	100	100	100	100					rgp46	1	1
		16P042		D														0.0377902	0.0369677	0.0470629	0.0452994	0.0573813	0.0460724	0.0560916	0.0480757	0.0597132	0.0530685	0.0383721	0.0387217					17P008	0	10	1000	1000	100	100	1000	100					gp46	0	0
Study_1	ɑ-CD8/NK/Clodrosome® HTLV-1A/CoI-L	TMN		E	TMN Wk3	TMNwk3	TMN wk5	TMN wk5	TMN wk7	TMN wk7	TMN wk10	TMN wk10	TMN wk12	TMN wk12	Blank	Blank		0.843752	0.788951	1.09891	1.25233	1.27941	1.28856	1.03713	0.952588	1.43147	1.39508	0.0382175	0.0439728					17P062	0	100	1000	1000	1000	1000	1000	100					p36	0	0
		DG8Z		F														0.378207	0.42824	0.594479	0.577805	0.589938	0.55757	0.42642	0.4214	0.629282	0.699252	0.039251	0.0377827					17P039	0	10	1000	1000	1000	100	100	100					p32	0	0
		DGX3		G														0.0915615	0.0844589	0.188541	0.182758	0.155279	0.114395	0.110972	0.105112	0.192072	0.189326	0.0385626	0.0379812			Study_2		RA6	0	100	1000	100	100	10	100	10					p28	0	0
		DG8i		H														0.0398823	0.0404124	0.044817	0.0428229	0.0471698	0.0412847	0.0376177	0.0386623	0.0452834	0.0470623	0.0386446	0.038632					TRE	0	100	1000	1000	1000	1000	100	100					p26	0	0
Study_2		DHF6																																TZW	0	10	10	10	10	10	10	10					p24	0	1
Study_1	ɑ-CD8/NK/Clodrosome® HTLV-1A	15P044																																RH5	0	10	1000	1000	1000	100	100	100					p19	0	0
		18C266		plate 2	1	2	3	4	5	6	7	8	9	10	11	12																		RKF	0	1000	1000	1000	10000	1000	1000	1000					GD21	0	0
		17P008		A	17P008 Wk3	17P008 wk3	17P008 wk5	17P008 wk5	17P008 wk7	17P008 wk7	17P008 wk10	17P008 wk10	17P008 wk12	17P008 wk12	Normal serum	Normal serum		0.386948	0.415702	1.25221	1.29299	1.33922	1.28759	1.2185	1.18747	1.10077	1.16998	0.160646	0.154037			Study_1	CD8-/NK-/Clodronate HTLV-1A/CoI-L	TMN	0	100	100	100	100	100	100	100					total	1	2
		17P062		B														0.0894646	0.0984031	0.971686	0.809476	0.764653	0.617028	0.532137	0.562091	0.49426	0.606348	0.0464774	0.0537549					DG8Z	0	100	10000	10000	1000	1000	1000	1000					TiT	Week 3	Wk5
		17P039		C														0.04002	0.0394418	0.394525	0.384371	0.280865	0.237309	0.182201	0.173976	0.157572	0.174218	0.0390971	0.0390562					DGX3	0	10	100	100	100	100	10	100					rgp46	0	0
Study_2		RA6		D														0.0386734	0.0388934	0.0803785	0.0735032	0.0582089	0.0471464	0.0395218	0.041682	0.0415751	0.0435066	0.0394683	0.0394972					DG8i	0	10	10	10	10	10	10	10					gp46	0	0
		TRE		E	TRE Wk3	TRE wk3	TRE wk5	TRE wk5	TRE wk7	TRE wk7	TRE wk10	TRE wk10	TRE wk12	TRE wk12	Blank	Blank		0.6991	0.70369	1.44077	1.63875	1.75934	1.57731	1.45773	1.50218	1.38256	1.37358	0.0389468	0.0399898			Study_2		DHF6	0	100	1000	1000	1000	1000	1000	1000					p36	0	0
		TZW		F														0.289653	0.306155	1.16668	1.17774	1.38029	1.35209	1.10941	1.16714	1.00948	1.02877	0.0413064	0.0415764			Study_1	No depletion HTLV-1A/CoI-L	TKM	0	0	0	0	10	10	10	0					p32	0	0
		RH5		G														0.129298	0.0585672	0.598077	0.59637	0.920033	0.761682	0.623579	0.590864	0.48813	0.504827	0.0397554	0.0416466					TiT	0	0	0	0	10	10	100	100					p28	0	0
		RKF		H														0.0438791	0.04146	0.117067	0.121089	0.215389	0.203119	0.107948	0.123913	0.0945453	0.0972562	0.0398959	0.039581					DGM9	0	10	10	10	10	10	10	10					p26	0	0
																																		16P042	0	0	0	0	0	0	10	10					p24	0	0
																																															p19	0	0
				plate 3	1	2	3	4	5	6	7	8	9	10	11	12																															GD21	0	0
				A	17P039 Wk3	17P039 wk3	17P039 wk5	17P039 wk5	17P039 wk7	17P039 wk7	17P039 wk10	17P039 wk10	17P039 wk12	17P039 wk12	Normal serum	Normal serum		0.487657	0.473866	1.30232	1.29754	1.42861	1.36834	1.46689	1.42413	1.16263	1.17336	0.167908	0.152538																		total	0	0
				B														0.158098	0.170845	1.08107	0.873107	1.05505	0.920963	0.825646	0.829888	0.577034	0.604738	0.0517205	0.0507625																		DGM9	Week 3	Wk5
				C														0.0494188	0.0482937	0.551874	0.535839	0.464114	0.443246	0.292617	0.285694	0.183265	0.193696	0.0409722	0.0489237																		rgp46	0	0
				D														0.0399481	0.0554017	0.119517	0.11295	0.09812	0.0834802	0.0590736	0.0625682	0.0419144	0.0475529	0.0397503	0.0399084																		gp46	0	0
				E	DGX3 Wk3	DGX3 wk3	DGX3 wk5	DGX3 wk5	DGX3 wk7	DGX3 wk7	DGX3 wk10	DGX3 wk10	DGX3 wk12	DGX3 wk12	Blank	Blank		0.314105	0.393355	0.742355	0.900137	0.81611	0.876714	0.845827	0.849527	0.125346	0.726433	0.0393448	0.0413261																		p36	0	0
				F														0.141486	0.154858	0.270386	0.322421	0.275861	0.263727	0.370676	0.399117	0.0399645	0.278849	0.0394713	0.0398681																		p32	0	0
				G														0.0520158	0.0444217	0.0655762	0.0684207	0.0645892	0.0579068	0.0985634	0.0894701	0.0394008	0.0792451	0.0405037	0.0430739																		p28	0	0
				H														0.0443478	0.0426069	0.0411162	0.0380202	0.0387109	0.0389843	0.0394946	0.0393895	0.0394625	0.0439361	0.040712	0.0550029																		p26	0	0
																																															p24	0	0
																																															p19	0	0
				plate 4	1	2	3	4	5	6	7	8	9	10	11	12																															GD21	0	0
				A	RH5 Wk3	RH5 wk3	RH5 wk5	RH5 wk5	RH5 wk7	RH5 wk7	RH5 wk10	RH5 wk10	RH5 wk12	RH5 wk12	Normal serum	Normal serum		0.354885	0.410069	1.42257	1.34385	1.50171	1.45449	1.30085	1.30515	1.27008	1.31294	0.178069	0.163129																		total	0	0
				B														0.106055	0.128175	0.929731	0.822788	0.890043	0.791989	0.699317	0.698297	0.573824	0.596405	0.058203	0.0547382																		16P042	Week 3	Wk5
				C														0.0836078	0.0548901	0.323145	0.33022	0.326836	0.270188	0.248318	0.227106	0.180072	0.17719	0.046613	0.0461507																		rgp46	0	0
				D														0.0407934	0.0388795	0.0702865	0.0763467	0.0809828	0.062084	0.113039	0.0572692	0.0494438	0.0522148	0.0420885	0.0427829																		gp46	0	0
				E	RH5 wk16	RH5 wk16	RH5 wk20	RH5 wk20	17P039 wk16	17P039 wk16	17P039 wk20	17P039 wk20	DGX3 wk16	DGX3 wk16	Blank	Blank		1.26022	1.24597	1.13372	1.26717	1.17308	1.30018	0.989865	1.01769	0.547683	0.562272	0.0399894	0.0391265																		p36	0	0
				F														0.661849	0.690832	0.432832	0.403394	0.516541	0.511344	0.381732	0.390164	0.193829	0.208719	0.0389423	0.0396046																		p32	0	0
				G														0.185594	0.152818	0.14658	0.148957	0.14757	0.118096	0.116279	0.108481	0.0719162	0.0752268	0.0403083	0.0413871																		p28	0	0
				H														0.0503571	0.0536349	0.0455486	0.0445091	0.0436232	0.0434447	0.0414079	0.0454975	0.0429738	0.0413333	0.0398023	0.0423881																		p26	0	0
																																															p24	0	0
																																															p19	0	0
				plate 5	1	2	3	4	5	6	7	8	9	10	11	12																															GD21	0	0
				A	15P004 wk16	15P004 wk16	15P004 wk20	15P004 wk120	17P008 wk16	17P008 wk16	17P008 wk20	17P008 wk20	DGX3 wk20	DGX3 wk20	Normal serum	Normal serum		1.36621	1.31525	1.49691	1.41023	1.38983	1.25494	1.63778	1.54825	0.690683	0.82225	0.214895	0.208963																		total	0	0
				B														0.659016	0.718968	0.818985	0.646453	0.931867	0.848228	0.756289	0.760857	0.268604	0.316138	0.0630149	0.0673861																		TMN	Week 3	Wk5
				C														0.231206	0.207735	0.22839	0.163233	0.30998	0.272958	0.241175	0.192477	0.0643348	0.0805117	0.048177	0.0483762																		rgp46	0	1
				D														0.0587914	0.0552565	0.0569764	0.0444958	0.0698554	0.0591267	0.0545361	0.047945	0.0392198	0.0425942	0.0430334	0.039143																		gp46	1	1
				E	TMN wk16	TMN wk16	TMN wk20	TMN wk20	TRE wk16	TRE wk16	TRE wk20	TRE wk20			Blank	Blank		1.2595	1.17375	1.19966	1.38247	1.30187	1.41115	1.39424	1.33638	0.0393268	0.0400824	0.0397677	0.0384437																		p36	1	1
				F														0.610137	0.700646	0.499027	0.497941	0.875518	0.80695	0.719468	0.745024	0.0399455	0.0403284	0.0391814	0.0406409																		p32	1	1
				G														0.166074	0.137889	0.12964	0.131242	0.292161	0.233322	0.255679	0.235891	0.0400269	0.0388007	0.0391386	0.0402912																		p28	1	1
				H														0.0495465	0.0524149	0.0469975	0.0428753	0.0595519	0.0574337	0.0528596	0.0551938	0.0418039	0.0409549	0.0393255	0.0400691																		p26	0	1
																																															p24	1	1
																																															p19	1	1
				plate 6	1	2	3	4	5	6	7	8	9	10	11	12																															GD21	1	1
				A	18C266 Wk3	18C266 wk3	18C266 wk5	18C266 wk5	18C266 wk7	18C266 wk7	18C266 wk10	18C266 wk10	18C266 wk12	18C266 wk12	Normal serum	Normal serum		0.494664	0.544427	0.843386	0.978026	1.14362	0.978212	1.18746	1.09247	1.02806	1.01692	0.182639	0.194897																		total	7	9
				B														0.131582	0.132394	0.68516	0.63196	0.634016	0.549404	0.514133	0.53155	0.434257	0.458052	0.0540657	0.0524082																		DG8Z	Week 3	Wk5
				C														0.048027	0.0428475	0.286694	0.212498	0.169871	0.178736	0.133116	0.126458	0.109953	0.117358	0.0420192	0.0413093																		rgp46	1	1
				D														0.0408437	0.0506601	0.0657156	0.105832	0.0491217	0.0508532	0.0420616	0.0416135	0.0408475	0.0419793	0.0394599	0.0403067																		gp46	0	1
				E	DG8Z Wk3	DG8Zwk3	DG8Z wk5	DG8Z wk5	DG8Z wk7	DG8Z wk7	DG8Z wk10	DG8Z wk10	DG8Z wk12	DG8Z wk12	Blank	Blank		1.31977	1.333	1.47167	1.57545	1.62269	1.68834	1.68798	1.73633	1.79636	1.76164	0.0387567	0.0402108																		p36	0	1
				F														0.727455	0.733985	1.48069	1.51839	1.48286	1.46473	1.22073	1.33347	1.40129	1.3692	0.0413207	0.0489042																		p32	0	0
				G														0.210729	0.159892	1.16875	1.1715	1.14761	0.969762	0.921409	0.833136	0.804894	0.781171	0.0391899	0.0520017																		p28	0	1
				H														0.0462977	0.0505567	0.580269	0.63727	0.434809	0.427999	0.229772	0.217704	0.21229	0.179129	0.0389371	0.0492884																		p26	0	0
																																															p24	1	1
																																															p19	1	1
																																															GD21	1	1
				plate 7	1	2	3	4	5	6	7	8	9	10	11	12																															total	4	7
				A	17P062 Wk3	17P062 wk3	17P062 wk5	17P062 wk5	17P062 wk7	17P062 wk7	17P062 wk10	17P062 wk10	17P062 wk12	17P062 wk12	Normal serum	Normal serum		1.03881	1.0376	1.41702	1.48043	1.6592	1.5689	1.61027	1.61079	1.41636	1.47126	0.198358	0.182861																		DGX3	Week 3	Wk5
				B														0.288887	0.302968	1.30531	1.25275	1.50593	1.36494	1.01729	1.06086	0.801293	0.835304	0.0658064	0.0662782																		rgp46	0	1
				C														0.10694	0.107234	0.790067	0.727026	0.720176	0.633651	0.441105	0.42694	0.317483	0.334247	0.0445809	0.0449063																		gp46	0	0
				D														0.0491492	0.054206	0.190396	0.166359	0.17145	0.139716	0.101233	0.102153	0.0790062	0.0838927	0.0428539	0.040074																		p36	0	0
				E	TZW Wk3	TZW wk3	TZW wk5	TZW wk5	TZW wk7	TZW wk7	TZW wk10	TZW wk10	TZW wk12	TZW wk12	Blank	Blank		0.329467	0.33599	0.394649	0.46287	0.384297	0.422212	0.314689	0.303348	0.323997	0.354106	0.0384146	0.0414966																		p32	0	0
				F														0.199058	0.217864	0.188151	0.189999	0.150685	0.150711	0.118545	0.128693	0.121185	0.119986	0.0387089	0.04152																		p28	0	0
				G														0.0563403	0.0564163	0.0571504	0.0568727	0.0542457	0.0523118	0.0594853	0.0565474	0.0569705	0.0531385	0.0404156	0.0401959																		p26	0	0
				H														0.0418102	0.0423289	0.0411927	0.0427142	0.0392	0.0396973	0.0402495	0.0408536	0.0444093	0.0429562	0.0401864	0.04152																		p24	0	1
																																															p19	0	1
																																															GD21	0	1
				plate 8	1	2	3	4	5	6	7	8	9	10	11	12																															total	0	4
				A	RA6 Wk3	RA6 wk3	RA6 wk5	RA6 wk5	RA6 wk7	RA6 wk7	RA6 wk10	RA6 wk10	RA6 wk12	RA6 wk12	Normal serum	Normal serum		1.12155	1.13767	1.49984	1.28544	1.30561	1.34224	1.01974	1.06058	0.783036	0.575781	0.159315	0.171546																		DG8i	Week 3	Wk5
				B														0.56025	0.608528	0.82116	0.72999	0.678893	0.56135	0.346259	0.355228	0.218858	0.211616	0.0599022	0.069536																		rgp46	0	1
				C														0.158297	0.167546	0.287999	0.241804	0.171333	0.159681	0.117481	0.099905	0.0985525	0.0778661	0.0444266	0.0477384																		gp46	0	0
				D														0.0523098	0.0582549	0.0647214	0.0671713	0.0512467	0.0584354	0.0468679	0.0436986	0.0430872	0.0434372	0.0422792	0.0429446																		p36	1	0
				E	DG8i Wk3	DG8i wk3	DG8i wk5	DG8i wk5	DG8i wk7	DG8i wk7	DG8i wk10	DG8i wk10	DG8i wk12	DG8i wk12	Blank	Blank		0.4903	0.382653	0.750615	0.735936	0.625906	0.633763	0.517549	0.429065	0.799674	0.485926	0.0403016	0.0488449																		p32	0	0
				F														0.162459	0.132369	0.208002	0.198136	0.147221	0.160569	0.172053	0.179517	0.251418	0.198559	0.0420319	0.0416533																		p28	1	0
				G														0.061837	0.0574824	0.066967	0.0643125	0.0553152	0.0572512	0.0850139	0.0803576	0.0641528	0.0653114	0.0407622	0.0436269																		p26	0	0
				H														0.0408095	0.0445697	0.0437761	0.0443949	0.0415017	0.0461792	0.0474579	0.0484206	0.0437481	0.0462156	0.0413255	0.0459833																		p24	0	1
																																															p19	0	1
																																															GD21	0	1
				plate 9	1	2	3	4	5	6	7	8	9	10	11	12																															total	2	4
				A	RKF Wk3	RFK wk3	RFK wk5	RFK wk5	RFK wk7	RFK wk7	RFK wk10	RFK wk10	RFK wk12	RFK wk12	Normal serum	Normal serum		1.074	1.292	1.558	1.605	1.552	1.634	1.61	1.632	1.587	1.448	0.155	0.164
				B														0.771	1.011	1.344	1.423	1.422	1.264	1.539	1.533	1.35	1.363	0.06	0.068
				C														0.329	0.296	0.691	0.572	0.63	0.593	1.047	1.044	1.075	0.911	0.047	0.045
				D														0.073	0.068	0.157	0.146	0.131	0.142	0.238	0.256	0.225	0.223	0.045	0.042
				E	DHF6 Wk3	DHF6 wk3	DHF6 wk5	DHF6 wk5	DHF6 wk7	DHF6wk7	DHF6 wk10	DHF6 wk10	DHF6 wk12	DHF6 wk12	Blank	Blank		0.341	0.407	1.502	1.505	1.87	1.751	1.665	1.545	1.852	1.409	0.047	0.043
				F														0.2	0.207	0.84	0.825	1.206	1.19	1.125	1.241	1.374	1.124	0.039	0.042
				G														0.073	0.067	0.277	0.259	0.576	0.557	0.58	0.602	0.461	0.517	0.04	0.044
				H														0.042	0.045	0.265	0.069	0.121	0.117	0.118	0.133	0.105	0.101	0.045	0.049
				plate 10	1	2	3	4	5	6	7	8	9	10	11	12
				A	18C266 Wk16	18C266 Wk16	18C266 wk20	18C266 wk20	17P062 wk16	17P062 wk16	17P062 wk16	17P062 wk16			Normal serum	Normal serum		1.24	1.378	1.339	1.33	1.392	1.472	1.225	1.163	0.039	0.047	0.165	0.172
				B														0.748	0.804	0.719	0.743	0.849	0.713	0.684	0.578	0.038	0.039	0.066	0.068
				C														0.202	0.199	0.216	0.165	0.26	0.236	0.255	0.183	0.038	0.041	0.042	0.042
				D														0.058	0.058	0.057	0.055	0.073	0.074	0.066	0.058	0.039	0.04	0.041	0.039
				E	DG8Z wk16	DG8Z wk16	DG8Z wk20	DG8Z wk20	TZW wk16	TZW wk16	TZW wk20	TZW wk20			Blank	Blank		1.855	1.97	2.104	2.118	0.452	0.46	0.336	0.304	0.041	0.039	0.041	0.041
				F														1.387	1.619	1.621	1.549	0.135	0.157	0.118	0.132	0.038	0.038	0.039	0.042
				G														0.658	0.734	0.615	0.542	0.056	0.056	0.053	0.057	0.042	0.043	0.04	0.039
				H														0.125	0.165	0.122	0.133	0.04	0.04	0.041	0.04	0.039	0.042	0.04	0.042
				plate 11	1	2	3	4	5	6	7	8	9	10	11	12
				A	RA6 wk16	RA6 wk16	RA6 wk20	RA6 wk20	RFK wk16	RFK wk16	RFK wk20	RFK wk20			Normal serum	Normal serum		0.799672	0.832848	0.702573	0.80457	1.57769	1.56303	1.78935	1.87911	0.0403824	0.0398097	0.161373	0.155097
				B														0.267324	0.25151	0.202188	0.248647	1.49502	1.3181	1.28436	1.36153	0.0367437	0.0340932	0.0586023	0.068941
				C														0.0783227	0.0791461	0.073666	0.0625291	0.730667	0.661553	0.642019	0.602186	0.0385135	0.038395	0.0555832	0.0418776
				D														0.0408575	0.0416375	0.0389778	0.0411565	0.167868	0.17598	0.114273	0.126039	0.0373599	0.0400664	0.0390192	0.0388077
				E	DG8i wk16	DG8i wk16	DG8i wk20	DG8i wk20	DHF6 wk16	DHF6 wk16	DHF6 wk20	DHF6 wk20			Blank	Blank		0.32536	0.302411	0.424652	0.446317	1.58365	1.53171	1.57858	1.51599	0.0377454	0.0385336	0.0404114	0.0410959
				F														0.118583	0.121798	0.115318	0.116533	0.937729	0.985392	0.906806	1.14067	0.0400393	0.0403491	0.0378856	0.040247
				G														0.0526652	0.0535485	0.0541689	0.0547641	0.412373	0.402635	0.407537	0.471154	0.0390399	0.0385473	0.0388478	0.0395362
				H														0.0404322	0.0390292	0.0411521	0.0401444	0.0884043	0.0914835	0.0945226	0.107643	0.0410019	0.0397883	0.0404775	0.0399475
				plate 12	1	2	3	4	5	6	7	8	9	10	11	12
				A	TKM Wk3	TKM wk3	TKM wk5	TKM wk5	TKM wk7	TKM wk7	TKM wk10	TKM wk10	TKM wk12	TKM wk12	Normal serum	Normal serum		0.0838284	0.0826888	0.167255	0.169974	0.195534	0.178392	0.320046	0.315961	0.213062	0.234909	0.164012	0.150921
				B														0.0541092	0.0571455	0.0917647	0.0840814	0.0785585	0.0659794	0.0865676	0.0968742	0.0767509	0.0838277	0.06888	0.0627438
				C														0.0486005	0.0520866	0.0554738	0.0510305	0.0469774	0.0460143	0.0537739	0.0504322	0.0517522	0.0540766	0.0487043	0.0519547
				D														0.0439766	0.0464943	0.0463308	0.0432257	0.0569307	0.0424761	0.0441998	0.0458625	0.0445061	0.0442094	0.0422805	0.0501923
				E	TKM Wk16	TKM Wk16	TKM Wk21	TMN wk21	TiT wk3	TiT wk3	TiT wk5	TiT wk5	TiT wk7	TiT wk7	Blank	Blank		0.207114	0.194193	0.139333	0.153273	0.124618	0.150078	0.163377	0.165807	0.113232	0.117583	0.0388927	0.0399506
				F														0.0789093	0.0832921	0.0637473	0.0598745	0.0778963	0.0786759	0.081175	0.0876822	0.0652818	0.0656945	0.0453871	0.0458926
				G														0.0504691	0.0520398	0.0491498	0.0584274	0.0522996	0.0583332	0.0551977	0.0540622	0.0491782	0.0525876	0.0450828	0.0454555
				H														0.04535	0.0465058	0.0455099	0.0529909	0.0470794	0.0471167	0.0496035	0.0458952	0.0457384	0.0455521	0.0473003	0.0501722
				plate 13	1	2	3	4	5	6	7	8	9	10	11	12
				A	TiT Wk10	TiT Wk10	TiT Wk12	TiT Wk12	TiT Wk16	TiT Wk16	TiT Wk21	TiT Wk21	DGM9 Wk3	DGM9 Wk3	Normal serum	Normal serum		0.210161	0.217671	0.533797	0.529538	1.45861	1.40485	1.29291	1.21683	0.209225	0.206364	0.169481	0.14974
				B														0.095509	0.101051	0.181359	0.149414	0.523427	0.466753	0.347619	0.354846	0.120185	0.114375	0.0642213	0.0708412
				C														0.060579	0.0592306	0.070777	0.0697099	0.132137	0.123691	0.11498	0.103076	0.0746752	0.0746186	0.0514299	0.0503506
				D														0.0469446	0.0459517	0.048686	0.0484356	0.055981	0.0569873	0.0545745	0.0638507	0.0492599	0.0500735	0.0457258	0.0459121
				E	DGM9 Wk5	DGM9 Wk5	DGM9 Wk7	DGM9 Wk7	DGM9 Wk10	DGM9 Wk10	DGM9 Wk12	DGM9 Wk12	DGM9 Wk16	DGM9 Wk16	Blank	Blank		0.267797	0.251034	0.303405	0.362311	0.221947	0.230944	0.328082	0.319152	0.238655	0.255216	0.0457647	0.0462249
				F														0.128123	0.126806	0.126068	0.125528	0.120506	0.1165	0.131041	0.130418	0.122606	0.11851	0.0458776	0.044821
				G														0.0733694	0.0695488	0.0701537	0.0710791	0.0747611	0.0741723	0.0785021	0.0731146	0.0798987	0.0725069	0.0451285	0.0455217
				H														0.0538402	0.0490715	0.0498494	0.0473573	0.0481129	0.0492811	0.0486179	0.0479205	0.0480878	0.0555841	0.046981	0.0477481
				plate 14	1	2	3	4	5	6	7	8	9	10	11	12
				A	DGM9 Wk21	DGM9 Wk21	16P042 Wk3	16P042 Wk3	16P042 Wk5	16P042 Wk5	16P042 Wk7	16P042 Wk7	16P042 Wk10	16P042 Wk10	Normal serum	Normal serum		0.28026	0.29092	0.138562	0.139776	0.158111	0.142179	0.146499	0.139943	0.129754	0.141113	0.165329	0.146389
				B														0.117917	0.125632	0.0896704	0.0821146	0.096916	0.0925946	0.0838074	0.0841588	0.0866306	0.0948088	0.0667569	0.0693271
				C														0.0834478	0.0739745	0.058452	0.0586056	0.0631411	0.0592566	0.0659182	0.0589326	0.0712031	0.0785355	0.0512817	0.0544087
				D														0.0480334	0.0476774	0.0474841	0.0482661	0.0482661	0.0449308	0.0520667	0.0465126	0.0482436	0.0524794	0.0466709	0.0475058
				E	16P042 Wk12	16P042 Wk12	16P042 Wk16	16P042 Wk16	16P042 Wk21	16P042 Wk21					Blank	Blank		0.187237	0.197427	0.347477	0.413092	0.276164	0.295913	0.0548081	0.0452573	0.0514489	0.0472109	0.0484764	0.0552795
				F														0.129481	0.137915	0.114383	0.126978	0.102018	0.0956059	0.0543197	0.0486881	0.0491073	0.0471035	0.0550991	0.0459925
				G														0.0772295	0.0771733	0.0639758	0.0714207	0.0621068	0.0640263	0.0483251	0.0472161	0.0545505	0.049009	0.0466684	0.047817
				H														0.0540571	0.0621889	0.047735	0.0545739	0.0513721	0.0555265	0.045391	0.0462158	0.0547886	0.0529911	0.0472666	0.0497237
[truncated: 140 more columns]

## Sheet: Figure 3 Supp Figure 6,7
Blood DC																					Blood Monocytes
NA	CD45	mDC	IL-8	IL-10	TNFa	pDC	IL-8	IL-10	TNFa		mDC	IL-8	IL-10	TNFa	pDC	IL-8	IL-10	TNFa			NA	CD45	Monocytes	Classical	Classical Cd162+IL10+	Classical IL8+	Classical IL10+	Classical TNFa+	Intermediate	Intermediate Cd162+IL10+	Intermediate IL8+	Intermediate IL10+	Intermediate TNFa+	Non-classical	Non-classical Cd162+IL10+	Non-classical IL8+	Non-classical IL10+	Non-classical TNFa+		%Classical	%Classical Cd162+IL10+	%Classical IL8+	%Classical IL10+	%Classical TNFa+	%Intermediate	%Intermediate Cd162+IL10+	%Intermediate IL8+	%Intermediate IL10+	%Intermediate TNFa+
Blood Week 5 VB043_1 DG8Z.fcs	1550000	18525	16869	512	18184	1383	1330	23	1328		1.19516	91.0607	2.76383	98.1592	0.0892258	96.1678	1.66305	96.0231			Blood Week 5 VB043_1 DG8Z.fcs	1870000	37796	26183	9	17226	7	25910	3456	1	1531	1	3423	4187	0	868	5	4056		69.2745	0.0343734	65.7908	0.0267349	98.9573	9.14382	0.0289352	44.2998	0.0289352	99.0451
Blood Week 5 VB043_4 DGX3.fcs	1220000	10256	9899	300	10060	594	567	10	542		0.840656	96.5191	2.92512	98.0889	0.0486885	95.4545	1.6835	91.2458			Blood Week 5 VB043_4 DGX3.fcs	1470000	23549	20184	3	12673	3	20067	787	1	375	1	781	701	1	186	5	682		85.7106	0.0148633	62.7874	0.0148633	99.4203	3.34197	0.127065	47.6493	0.127065	99.2376
Blood Week 5 VB043_7 TMN.fcs	547000	7608	7111	143	7342	294	269	13	277		1.39086	93.4674	1.8796	96.5037	0.0537477	91.4966	4.42177	94.2177			Blood Week 5 VB043_7 TMN.fcs	725000	19029	16340	3	8968	2	12883	786	0	230	0	780	907	0	58	3	897		85.8689	0.0183599	54.8837	0.0122399	78.8433	4.13054	0	29.2621	0	99.2366
Blood Week 5 VB043_8 DG8i.fcs	409000	16194	15844	284	15774	2350	2258	35	2077		3.95941	97.8387	1.75374	97.4064	0.574572	96.0851	1.48936	88.383			Blood Week 5 VB043_8 DG8i.fcs	772000	28768	17895	5	14644	5	10258	4422	6	2669	7	3224	4952	12	1504	14	2676		62.2045	0.0279408	81.8329	0.0279408	57.3233	15.3712	0.135685	60.3573	0.158299	72.9082
Blood Week 12 VB043_1 DG8Z.fcs	1020000	16798	10817	822	16006	6113	3887	305	1050		1.64686	64.3946	4.89344	95.2852	0.599314	63.5858	4.98937	17.1765			Blood Week 12 VB043_1 DG8Z.fcs	1340000	8173	5706	6	694	44	5673	185	5	18	11	180	1895	0	10	28	1741		69.8152	0.105152	12.1626	0.771118	99.4217	2.26355	2.7027	9.72973	5.94595	97.2973
Blood Week 12 VB043_4 DGX3.fcs	390451	5097	1755	121	4745	1056	480	128	905		1.30541	34.432	2.37395	93.094	0.270456	45.4545	12.1212	85.7008			Blood Week 12 VB043_4 DGX3.fcs	695000	4758	3127	6	219	20	3075	202	0	13	3	196	1152	0	12	5	1135		65.7209	0.191877	7.00352	0.639591	98.3371	4.24548	0	6.43564	1.48515	97.0297
Blood Week 12 VB043_7 TMN.fcs	263036	6438	4642	259	6093	339	218	29	258		2.44757	72.1031	4.02299	94.6412	0.12888	64.3068	8.55457	76.1062			Blood Week 12 VB043_7 TMN.fcs	448000	4503	3978	2	1376	4	1763	127	0	11	0	82	259	0	9	3	101		88.3411	0.0502765	34.5902	0.100553	44.3188	2.82034	0	8.66142	0	64.5669
Blood Week 12 VB043_8 DG8i.fcs	167546	6348	4840	75	6145	840	715	33	714		3.78881	76.2445	1.18147	96.8021	0.501355	85.119	3.92857	85			Blood Week 12 VB043_8 DG8i.fcs	344783	8765	6241	0	3945	0	2397	553	0	101	0	233	1755	0	17	1	501		71.2037	0	63.211	0	38.4073	6.30918	0	18.264	0	42.1338
BLOOD-21 wk HTLV post-inoculation_1 DG8Z.fcs	77151	152	93	7	145	486	407	52	446		0.197016	61.1842	4.60526	95.3947	0.629934	83.7449	10.6996	91.7695			BLOOD-21 wk HTLV post-inoculation_1 DG8Z.fcs	241272	4910	3490	870	331	413	1554	253	57	34	35	101	941	278	51	221	278		71.0794	24.9284	9.48424	11.8338	44.5272	5.15275	22.5296	13.4387	13.834	39.9209
BLOOD-21 wk HTLV post-inoculation_4 DGX3.fcs	198524	174	119	13	152	172	132	15	105		0.0876468	68.3908	7.47126	87.3563	0.0866394	76.7442	8.72093	61.0465			BLOOD-21 wk HTLV post-inoculation_4 DGX3.fcs	405000	4976	3823	2068	12	1319	2190	176	83	6	53	117	797	348	40	314	478		76.8288	54.0936	0.31389	34.5017	57.2849	3.53698	47.1591	3.40909	30.1136	66.4773
BLOOD-21 wk HTLV post-inoculation_7 TMN.fcs	139088	660	505	14	600	1447	1274	140	1259		0.47452	76.5152	2.12121	90.9091	1.04035	88.0442	9.67519	87.0076			BLOOD-21 wk HTLV post-inoculation_7 TMN.fcs	453000	7837	6760	1882	585	847	835	249	70	27	47	35	573	163	20	158	55		86.2575	27.8402	8.65385	12.5296	12.3521	3.17724	28.1124	10.8434	18.8755	14.0562
BLOOD-21 wk HTLV post-inoculation_8 DG8i.fcs	166358	360	292	43	317	621	512	106	597		0.216401	81.1111	11.9444	88.0556	0.373291	82.4477	17.0692	96.1353			BLOOD-21 wk HTLV post-inoculation_8 DG8i.fcs	382978	6884	4637	2612	694	1500	1195	341	169	78	100	126	1686	757	180	715	434		67.3591	56.3295	14.9666	32.3485	25.771	4.95352	49.5601	22.8739	29.3255	36.9501
BLOOD-5 wk HTLV post-inoculation_1 15P044.fcs	443000	1912	1006	735	1109	905	606	379	839		0.431603	52.6151	38.4414	58.0021	0.204289	66.9613	41.8785	92.7072			NA	CD45	Monocytes	Classical	Classical Cd162+IL10+	Classical IL8+	Classical IL10+	Classical TNFa+	Intermediate	Intermediate Cd162+IL10+	Intermediate IL8+	Intermediate IL10+	Intermediate TNFa+	Non-classical	Non-classical Cd162+IL10+	Non-classical IL8+	Non-classical IL10+	Non-classical TNFa+		%Classical	%Classical Cd162+IL10+	%Classical IL8+	%Classical IL10+	%Classical TNFa+	%Intermediate	%Intermediate Cd162+IL10+	%Intermediate IL8+	%Intermediate IL10+	%Intermediate TNFa+
BLOOD-5 wk HTLV post-inoculation_2 18C266.fcs	177568	1189	606	213	625	1455	1260	430	1374		0.669603	50.9672	17.9142	52.5652	0.819404	86.5979	29.5533	94.433			BLOOD-5 wk HTLV post-inoculation_1 15P044.fcs	564000	33466	27596	1174	93	417	16322	2516	96	73	60	768	3354	10	119	17	500		82.4598	4.25424	0.337005	1.51109	59.1463	7.51808	3.81558	2.90143	2.38474	30.5246
BLOOD-5 wk HTLV post-inoculation_3 17P008.fcs	306344	1453	1118	723	893	5927	4928	1300	5565		0.474303	76.9443	49.7591	61.4591	1.93475	83.1449	21.9335	93.8924			BLOOD-5 wk HTLV post-inoculation_2 18C266.fcs	359982	16442	12390	681	154	106	11624	1160	45	51	8	684	2892	25	67	11	634		75.3558	5.49637	1.24294	0.855529	93.8176	7.0551	3.87931	4.39655	0.689655	58.9655
BLOOD-5 wk HTLV post-inoculation_4 17P062.fcs	75930	311	239	157	224	503	342	117	487		0.409588	76.8489	50.4823	72.0257	0.662452	67.992	23.2604	96.8191			BLOOD-5 wk HTLV post-inoculation_3 17P008.fcs	424000	29590	24792	3567	1463	1103	22702	1381	200	263	93	1028	3417	93	300	72	1628		83.7851	14.3877	5.9011	4.44902	91.5699	4.66712	14.4823	19.0442	6.73425	74.4388
BLOOD-5 wk HTLV post-inoculation_5 17P039.fcs	192580	268	164	156	204	791	628	257	641		0.139163	61.194	58.209	76.1194	0.410738	79.3932	32.4905	81.0367			BLOOD-5 wk HTLV post-inoculation_4 17P062.fcs	87094	8326	7645	824	229	166	6508	243	27	26	6	105	438	3	24	10	100		91.8208	10.7783	2.99542	2.17135	85.1275	2.91857	11.1111	10.6996	2.46914	43.2099
Blood-12 wk HTLV post-inoculation_1 15P044.fcs	656000	2569	2529	1985	1981	4868	4067	4196	714		0.391616	98.443	77.2674	77.1117	0.742073	83.5456	86.1956	14.6672			BLOOD-5 wk HTLV post-inoculation_5 17P039.fcs	212054	13254	11288	310	22	245	3801	355	10	3	11	59	1611	3	5	4	95		85.1667	2.74628	0.194897	2.17045	33.6729	2.67844	2.8169	0.84507	3.09859	16.6197
Blood-12 wk HTLV post-inoculation_2 18C266.fcs	605000	3652	3378	2562	2806	1986	1956	1314	320		0.603636	92.4973	70.1533	76.8346	0.328264	98.4894	66.1631	16.1128			Blood-12 wk HTLV post-inoculation_1 15P044.fcs	817000	8659	5635	3016	1316	1073	441	787	316	553	114	125	2237	123	395	76	210		65.0768	53.5226	23.354	19.0417	7.82609	9.08881	40.1525	70.2668	14.4854	15.8831
Blood-12 wk HTLV post-inoculation_3 17P008.fcs	388697	2648	2560	2238	1678	3739	3657	3090	382		0.68125	96.6767	84.5166	63.3686	0.961932	97.8069	82.6424	10.2166			Blood-12 wk HTLV post-inoculation_2 18C266.fcs	848000	6802	3485	1465	701	450	359	505	145	329	77	94	2812	18	359	39	272		51.2349	42.0373	20.1148	12.9125	10.3013	7.42429	28.7129	65.1485	15.2475	18.6139
Blood-12 wk HTLV post-inoculation_4 17P062.fcs	1030000	7859	7500	6282	4396	6206	6015	5042	803		0.76301	95.432	79.9338	55.9359	0.602524	96.9223	81.244	12.9391			Blood-12 wk HTLV post-inoculation_3 17P008.fcs	626000	20891	12092	8976	1485	5266	1141	1809	1057	803	535	136	6990	1319	756	605	615		57.8814	74.2309	12.2808	43.5495	9.43599	8.65923	58.4301	44.3892	29.5744	7.51797
Blood-12 wk HTLV post-inoculation_5 17P039.fcs	707000	6305	6191	4535	4791	1173	1161	665	176		0.891796	98.1919	71.927	75.9873	0.165912	98.977	56.6922	15.0043			Blood-12 wk HTLV post-inoculation_4 17P062.fcs	1190000	17545	14623	8227	3292	3608	1790	1298	672	916	466	263	1624	63	224	109	212		83.3457	56.2607	22.5125	24.6735	12.241	7.39812	51.772	70.5701	35.9014	20.2619
Blood-37 wk HTLV post-inoculation_1 15P044.fcs	186792	429	312	72	333	340	233	156	248		0.229667	72.7273	16.7832	77.6224	0.182021	68.5294	45.8824	72.9412			Blood-12 wk HTLV post-inoculation_5 17P039.fcs	816000	4638	2747	112	1072	295	708	474	23	390	211	175	1417	106	275	57	246		59.2281	4.07718	39.0244	10.739	25.7736	10.2199	4.85232	82.2785	44.5148	36.9198
Blood-37 wk HTLV post-inoculation_2 18C266.fcs	98005	161	62	59	116	160	116	35	141		0.164277	38.5093	36.646	72.0497	0.163257	72.5	21.875	88.125			Blood-37 wk HTLV post-inoculation_1 15P044.fcs	215724	13907	10760	6389	120	5112	5000	1707	411	70	297	828	615	35	5	49	239		77.3711	59.3773	1.11524	47.5093	46.4684	12.2744	24.0773	4.10076	17.3989	48.5062
Blood-37 wk HTLV post-inoculation_3 17P008.fcs	262239	242	106	152	216	2026	1118	1129	1680		0.0922822	43.8017	62.8099	89.2562	0.772578	55.1826	55.7256	82.922			Blood-37 wk HTLV post-inoculation_2 18C266.fcs	143838	8158	5075	2672	54	2066	3852	911	189	38	136	680	1528	85	11	76	975		62.2089	52.6502	1.06404	40.7094	75.9015	11.167	20.7464	4.17124	14.9286	74.6432
Blood-37 wk HTLV post-inoculation_4 17P062.fcs	187979	180	95	87	116	901	440	410	874		0.0957554	52.7778	48.3333	64.4444	0.479309	48.8346	45.505	97.0033			Blood-37 wk HTLV post-inoculation_3 17P008.fcs	339254	21350	14118	6788	607	5664	6641	3134	664	164	580	1820	2709	184	25	182	1899		66.1265	48.0805	4.29948	40.119	47.0392	14.6792	21.187	5.23293	18.5067	58.0728
Blood-37 wk HTLV post-inoculation_5 17P039.fcs	140868	181	91	96	138	203	111	119	178		0.128489	50.2762	53.0387	76.2431	0.144107	54.6798	58.6207	87.6847			Blood-37 wk HTLV post-inoculation_4 17P062.fcs	220093	13590	9789	6308	194	5251	2013	2316	571	120	457	564	1103	58	7	97	171		72.0309	64.4397	1.98182	53.6418	20.5639	17.0419	24.6546	5.18135	19.7323	24.3523
																					Blood-37 wk HTLV post-inoculation_5 17P039.fcs	180219	5047	3175	1445	65	1094	2239	658	144	48	100	496	928	69	15	63	678		62.9087	45.5118	2.04724	34.4567	70.5197	13.0374	21.8845	7.29483	15.1976	75.3799
[truncated: 262 more columns]

## Sheet: Figure 4 Supp Figure 8,9
Proximity_Extension_Assay
Animal_ID	Treatment	Virus	Time	Compartment	Batch	CCL2	CCL3	CCL4	CCL8	CCL11	CCL13	CCL19	CXCL8	CXCL9	CXCL10	CXCL11	CXCL12	IL6	IL7	IL13	IL15	IL17A	IL17C	IL17F	IL18	IL33	TGFA	EGF	VEGFA	HGF	FLT3LG	TNF	TNFSF10	TNFSF12	CSF1	CSF2	CSF3	LTA	OSM	OLR1	MMP1	MMP12	TSLP	IFNG	CCL7	IL1B	IL2	IL4	IL10
TKM	No_depletion	HTLV-1ACoI-L	Baseline	Blood	batch1	212.241	1.18212	25.767	0.74738	62.4912	98.9577	27.7849	50.2564	1.03044	30.4558	20.4937	168.528	1.00799	2.89957	0.12054	42.0032	0.03309	7.30207e-05	1.10632	141.905	0.25306	4.43762	4.9814	113.401	362.299	99.2116	11.8146	49.0787	228.549	65.5041	0.07681	0.00161577	4.04172	0.42233	26.2728	1941.23	84.081
TKM	No_depletion	HTLV-1ACoI-L	Week_05	Blood	batch1	293.992	1.20603	26.1291	0.99167	54.1718	163.017	31.665	176.429	0.97033	27.9597	371.596	181.94	1.06079	3.94323	1.34672	85.0917	0.06764	7.30207e-05	1.71184	180.235	0.39734	7.87732	14.5358	124.374	304.46	154.372	14.7867	50.8676	243.958	80.5848	0.15662	0.71944	4.99035	0.96023	78.1832	2733.38	81.4245
TKM	No_depletion	HTLV-1ACoI-L	Week_12	Blood	batch1	162.737	1.17144	29.0551	2.0118	48.7339	106.603	50.668	694.84	1.26856	33.0652	58.4755	193.224	1.61206	13.1669	0.69573	47.4702	0.03716	0.0417	0.77006	82.1935	0.20669	5.27956	73.4057	113.399	614.193	118.33	10.2235	56.6609	252.281	53.8681	0.08257	0.00161577	4.11533	0.40221	27.2906	1562.76	142.212	0.01043	0.00335	0.12294	0.17668	0.00887	0.01317	4.5673e-05
TiT	No_depletion	HTLV-1ACoI-L	Baseline	Blood	batch1	175.289	0.53935	13.2732	0.49824	31.3479	32.1144	20.3625	22.1	0.46648	19.6537	6.84421	18.6673	2.79726	0.053	4.99574e-05	31.4258	0.12712	0.60759	1.99415	49.0296	0.14252	2.94276	1.50689	81.7802	31.7703	104.527	9.43577	39.0401	127.47	67.4385	0.06	0.00161577	2.13967	0.20713	17.1307	1743.74	70.8057
TiT	No_depletion	HTLV-1ACoI-L	Week_05	Blood	batch1	159.917	1.08023	22.047	0.57759	23.0793	32.7376	24.54	136.04	1.15995	25.2825	19.9954	25.0125	0.72588	0.32546	4.02468	45.7419	0.01627	7.30207e-05	1.01399	67.0416	0.43251	6.27417	6.28008	92.6775	73.9077	106.722	12.8025	41.4052	173.015	75.5276	0.00672	0.00161577	2.68054	0.53793	17.9429	986.346	62.7287
TiT	No_depletion	HTLV-1ACoI-L	Week_12	Blood	batch1	310.105	0.96167	21.0741	1.36824	71.0328	110.837	66.5679	269.188	1.71026	45.7563	43.2312	65.9154	3.01551	0.55216	2.38049	47.43	0.03691	0.89317	0.66278	57.6354	0.24652	4.49488	15.9273	109	204.816	148.015	11.5312	65.969	208.748	81.406	0.17876	0.19934	2.61721	1.40763	44.2878	1598.68	137.591	0.000190735		0.00567	0.23216	0.0069	0.01334	4.5673e-05
TiT	No_depletion	HTLV-1ACoI-L	Week_21	Blood	batch1	171.575	1.35338	23.5646	1.04236	51.0059	63.9552	112.659	111.81	1.21845	37.5541	22.1487	53.042	1.27314	0.28615	4.32891	41.0485	0.02739	0.58579	2.61771	70.7581	0.26935	5.14861	3.82609	104.024	85.4046	114.129	12.1241	57.7333	185.243	67.3322	0.13035	0.11109	2.20107	0.31831	14.33	1197.4	110.846	0.000190735		0.01316	0.10986	0.0056	0.01119	4.5673e-05
DGM9	No_depletion	HTLV-1ACoI-L	Baseline	Blood	batch1	153.826	1.38466	25.8897	0.83981	41.8132	28.8468	17.4526	79.2704	1.45459	34.2567	10.8655	32.1173	1.01136	0.80214	0.94247	51.3049	1.0678	5.68116	3.00524	52.3378	0.21988	4.28153	4.28437	102.769	87.6089	101.558	18.7189	62.4275	263.779	72.9668	0.0315	0.53998	4.22154	0.09968	14.4656	812.574	42.3742
DGM9	No_depletion	HTLV-1ACoI-L	Week_05	Blood	batch1	180.414	1.93863	36.4382	0.99073	31.2305	21.2849	17.3444	151.161	1.34015	21.9885	7.40624	37.4878	5.62081	1.75041	0.38303	54.3916	0.50613	1.61122	2.0227	49.776	0.08347	7.35093	7.9783	96.7456	113.496	101.785	15.8697	49.4833	193.191	64.627	0.1597	0.00161577	4.05921	0.47694	32.516	717.307	30.3741
DGM9	No_depletion	HTLV-1ACoI-L	Week_12	Blood	batch1	190.902	1.86096	38.7594	1.2384	58.6855	50.2075	53.6061	56.1252	2.96099	86.6285	14.8803	85.6626	2.94616	0.54127	0.23689	53.6919	1.12279	7.45197	2.4334	42.0333	0.0751	5.70815	1.8235	118.855	61.0812	99.1684	15.3547	75.3452	193.576	90.0711	0.08408	0.00161577	3.81438	0.1125	34.8172	751.806	52.2335	0.21791	0.00306	0.02238	0.132	0.00948	0.0126	4.5673e-05
16P042	No_depletion	HTLV-1ACoI-L	Baseline	Blood	batch1	143.955	1.05972	19.0128	0.76812	87.931	41.8451	30.5457	127.639	0.5924	22.1994	8.66883	47.9444	0.40796	1.1558	0.02482	47.549	0.06856	0.11828	1.04887	81.0244	0.14372	3.95267	2.65053	117.263	53.6625	95.8819	8.21161	98.0488	179.312	79.7309	0.03164	2.5804	2.02626	0.07674	14.8908	2863.22	40.193
16P042	No_depletion	HTLV-1ACoI-L	Week_05	Blood	batch1	176.433	1.82338	31.5799	0.93137	83.6412	59.3882	43.9577	138.724	1.24105	33.791	50.1716	128.148	0.73035	1.34676	0.05677	51.2671	0.06088	0.08391	1.83496	106.325	0.24138	5.63532	6.43932	117.055	81.2819	113.843	10.8228	75.1782	178.066	72.2985	0.0111	1.27015	2.11186	0.10296	18.4562	1963.22	30.0343
16P042	No_depletion	HTLV-1ACoI-L	Week_12	Blood	batch1	164.756	2.25027	33.2588	1.55891	109.151	123.397	83.3438	440.565	2.20191	64.8627	28.9341	89.5175	1.03685	2.76013	0.2509	46.2403	0.08119	0.04143	1.02588	99.4947	0.27477	5.23275	16.2469	117.725	155.984	108.493	13.5726	76.5056	210.126	72.118	0.05048	3.65561	2.76155	0.16355	18.472	1674.57	59.7548	0.15409	0.00334	0.13644	0.159	0.01406	0.01315	0.64351
16P042	No_depletion	HTLV-1ACoI-L	Week_21	Blood	batch1	126.757	1.32505	22.6943	1.33131	102.166	115.734	53.6914	186.863	1.47465	54.0262	24.7912	79.2724	0.41286	2.09968	0.25296	35.2906	0.0364	0.7822	1.73946	87.8852	0.35119	4.92905	10.504	94.5393	160.56	73.7447	11.6486	79.7054	156.412	65.1058	0.08184	1.42141	2.15539	0.21388	14.6981	1409.89	43.6434	0.13093		0.17304	0.15292	0.01897	0.01323	0.27387
TMN	Triple_depletion	HTLV-1ACoI-L	Baseline	Blood	batch1	134.526	0.89697	22.2195	0.8846	56.6616	40.5463	79.1389	62.7685	1.24126	18.0942	8.83888	47.3984	0.89735	0.9479	0.15147	39.9756	0.16712	0.41045	1.14557	66.7573	0.17934	5.54954	4.48552	94.1863	58.0168	100.953	13.5885	77.0715	168.895	72.178	0.11123	4.71146	12.8396	0.21386	28.335	1540.07	133.007
TMN	Triple_depletion	HTLV-1ACoI-L	Week_05	Blood	batch1	150.288	1.97768	41.0709	0.73462	33.1102	26.6408	38.3393	87.8643	1.56977	28.2145	15.4151	24.2089	4.05078	1.99413	0.05935	58.6994	0.1144	0.66845	1.60252	76.4612	0.29027	6.08277	4.97528	99.1604	78.994	110.257	21.0655	52.4154	168.608	82.9141	0.10148	3.1132	19.8738	0.31738	27.4902	1092.85	124.589
TMN	Triple_depletion	HTLV-1ACoI-L	Week_12	Blood	batch1	346.257	2.59579	41.6451	1.88809	181.857	286.587	135.173	60.4845	2.58694	68.9969	550.901	63.5286	1.09155	1.35283	0.23765	118.755	0.15088	1.16603	2.18761	96.5679	0.25195	4.13162	6.55877	123.563	130.182	100.63	14.0326	54.6422	222.958	75.2556	0.14718	5.58826	14.8931	0.45987	75.6492	1648.48	165.046	0.03245	0.00307	0.05095	0.25969	0.00647	0.01263	4.5673e-05
TMN	Triple_depletion	HTLV-1ACoI-L	Week_21	Blood	batch1	166.41	1.09595	24.8536	1.225	93.6437	82.1847	66.7368	156.094	1.27994	41.9447	23.9953	62.2638	3.91512	2.15257	0.25468	55.6216	0.03671	0.32603	1.31232	55.6558	0.13847	4.51149	12.3266	87.9351	156.093	98.5526	12.8371	52.2351	168.229	65.6364	0.17419	5.72822	14.3395	0.17259	22.8674	1473.86	129.396	0.000190735		0.00562	0.15579	0.00687	0.0133	0.00318
DG8Z	Triple_depletion	HTLV-1ACoI-L	Baseline	Blood	batch1	142.643	2.25336	40.8267	0.70814	76.7729	32.6088	18.199	19.5589	0.95369	18.1171	8.09503	27.6865	2.08068	0.17253	0.0266	40.8901	0.06694	0.32638	0.96814	101.924	0.20864	3.8566	1.6496	106.963	74.9844	200.113	12.6193	61.402	219.135	87.6509	0.04644	2.53683	3.77884	0.10913	15.9095	1346.01	44.1896
DG8Z	Triple_depletion	HTLV-1ACoI-L	Week_05	Blood	batch1	157.14	1.87859	38.797	1.04572	36.0284	26.2818	37.1244	148.208	10.7646	138.238	71.3141	39.4635	7.48848	0.34125	1.20123	43.8501	0.09865	1.01093	2.34099	123.054	0.25623	6.12416	8.44306	100.169	140.811	202.933	20.7464	70.473	219.401	101.628	0.07704	3.40703	5.51813	1.51313	89.3818	901.511	39.4497
DG8Z	Triple_depletion	HTLV-1ACoI-L	Week_12	Blood	batch1	257.196	2.00113	32.7317	1.28942	88.2471	77.8019	42.2696	208.868	2.11937	48.1972	128.52	47.3686	10.0375	0.3246	0.62755	83.9906	0.05304	0.73201	2.44371	139.862	0.30274	11.4445	3.91553	136.546	140.269	248.504	8.67969	74.7416	270.033	92.8714	0.03227	2.04724	3.69921	2.0764	271.309	954.12	42.2279	0.04922	0.00463	0.00811	0.52709	0.02845	0.01573	4.5673e-05
DG8Z	Triple_depletion	HTLV-1ACoI-L	Week_21	Blood	batch1	134.215	1.52958	30.389	1.00829	80.3232	58.988	27.9227	69.7518	1.57136	48.9339	15.5212	52.6016	2.05188	0.23039	0.823	50.4022	0.02628	0.90802	1.31601	99.2202	0.33983	4.97891	2.9639	131.099	85.7764	205.079	9.787	79.725	256.082	86.9816	0.07233	2.4495	3.08484	0.08349	18.043	963.027	45.2068	0.04636		0.01592	0.12535	0.01492	0.01093	0.00294
DGX3	Triple_depletion	HTLV-1ACoI-L	Baseline	Blood	batch1	246.149	1.98503	32.7187	0.92222	53.0531	42.3173	27.1393	61.1482	2.10328	47.4144	14.7335	44.4639	2.80002	0.71523	0.35681	49.699	0.28456	0.59781	2.20273	89.7747	0.31357	6.79546	2.32631	123.046	42.1917	172.979	22.6468	57.2754	212.28	103.72	0.17983	16.9939	4.36173	0.19882	16.6234	1324.04	81.953
DGX3	Triple_depletion	HTLV-1ACoI-L	Week_05	Blood	batch1	209.728	4.52113	77.9117	1.24852	53.9703	46.3172	48.0825	105.139	3.45284	50.1059	15.652	59.2442	5.84578	0.7137	0.07084	49.6516	0.21728	1.30996	9.4767	91.9622	0.23815	6.73498	2.62049	111.254	39.9474	193.293	31.2155	68.2168	246.519	111.599	0.36874	3.8485	5.86542	0.3983	27.8413	1349.36	85.5419
DGX3	Triple_depletion	HTLV-1ACoI-L	Week_12	Blood	batch1	384.236	6.31309	91.1134	2.48176	61.2015	174.105	51.4361	113.989	16.9078	140.382	41.3907	72.9027	5.28598	1.28541	0.1389	52.8301	0.48187	1.74221	3.80265	98.7176	0.18067	7.06945	3.91117	102.194	111.029	194.634	28.7763	66.579	270.105	85.9786	0.11547	6.29885	4.51185	0.28372	31.5931	950.897	98.5451	0.11705		0.12546	0.15444	0.00404	0.00861	4.5673e-05
DGX3	Triple_depletion	HTLV-1ACoI-L	Week_21	Blood	batch1	181.502	1.96162	34.7026	1.64138	66.5089	75.5997	49.1488	220.145	3.3372	81.5789	33.6725	74.1691	2.77859	1.25854	0.31015	57.0566	0.24567	1.10384	3.79515	94.0344	0.21034	5.86631	9.17762	108.872	79.4112	138.981	18.6908	71.4388	242.419	87.5044	0.08698	5.7049	3.07617	0.2389	22.3785	1124.31	77.292	0.000190735	0.00449	0.10021	0.34055	0.00819	0.01546	4.5673e-05
DG8i	Triple_depletion	HTLV-1ACoI-L	Baseline	Blood	batch1	233.625	1.65622	31.64	0.86094	69.4408	28.2398	27.8919	12.4974	1.08574	35.737	21.9166	28.6388	3.03711	0.29408	4.22799	58.4265	1.10493	2.00839	4.66877	126.249	0.23337	2.21625	1.0209	96.7052	52.2094	131.772	13.6476	51.7418	218.11	90.0114	0.25499	3.24013	2.51769	0.30792	12.5407	865.539	53.4924
DG8i	Triple_depletion	HTLV-1ACoI-L	Week_05	Blood	batch1	220.179	1.42929	24.5103	1.17114	55.8182	45.4784	52.6613	63.4077	1.77668	65.5235	29.7188	25.3607	6.8832	0.96244	4.67503	47.592	2.30487	5.0386	9.83911	94.9164	0.27912	4.93666	3.34222	111.481	70.6165	160.619	15.1212	77.9821	324.256	86.8201	0.17722	2.3834	2.88927	0.31138	20.0687	740.399	77.9427
DG8i	Triple_depletion	HTLV-1ACoI-L	Week_12	Blood	batch1	276.033	2.36674	40.0294	1.96984	85.1886	112.049	67.236	95.6487	2.7112	66.8625	19.632	45.8676	2.61644	1.32363	3.19863	55.2536	2.76681	13.334	7.96435	84.1783	0.36909	6.46133	4.41021	118.007	110.23	137.335	15.1206	77.6146	314.552	80.3946	0.44115	4.02262	2.93041	0.26667	20.3021	684.75	108.47	0.000190735		0.00697	0.17197	0.02328	0.01462	4.5673e-05
DG8i	Triple_depletion	HTLV-1ACoI-L	Week_21	Blood	batch1	297.832	1.99734	32.0687	2.0899	108.559	236.18	89.294	183.977	1.4147	94.4857	194.629	73.5074	1.09036	2.07735	28.7959	77.5698	1.4236	5.61704	5.57484	114.043	0.28245	4.42154	14.4463	127.012	220.229	110.963	13.3375	95.9573	292.098	87.1797	0.17404	1.12363	1.58165	0.70417	41.5538	978.741	98.4837	0.02963	0.00512	0.00914	0.107	0.00895	0.01671	0.02119
TKM	No_depletion	HTLV-1ACoI-L	Baseline	BAL	batch1	33.9065	2.98023e-06	0.12794	0.00293	0.41504	0.03315	0.87691	0.158	0.09223	4.27058	1.72231	1.95046	0.08166	0.146	1.31594	1.53068	0.1206	0.00809	0.93373	0.85545	3.48705	0.81499	4.76837e-05	121.273	9.14694	0.52947	0.46137	0.21624	36.2846	1.56735	0.09001	1.73524	1.19209e-05	0.17224	8.26412	0.54661	0.22841	0.12332	0.00686	0.01518	0.01777	0.00463		4.5673e-05
TKM	No_depletion	HTLV-1ACoI-L	Week_05	BAL	batch1	47.5467	0.00235	0.17171	0.00483	0.57292	0.03668	0.52694	0.2216	0.11084	4.79021	1.9112	2.56996	0.21032	0.09036	1.34274	0.36417	0.12507	7.30207e-05	1.03677	0.54241	2.26806	0.71872	4.76837e-05	105.253	9.20407	0.19752	0.97334	0.25178	31.5	1.4213	0.09269	2.73003	1.19209e-05	0.10745	9.59371	0.49628	0.47076	0.05319		0.01571	0.05247	0.00485		4.5673e-05
TKM	No_depletion	HTLV-1ACoI-L	Week_12	BAL	batch1	45.786	2.98023e-06	0.2504	0.04884	0.4162	0.03022	2.6185	0.25175	0.29595	16.9621	4.73451	8.99805	0.18324	0.18056	0.19335	1.62549	2.38419e-05	7.30207e-05	0.04776	0.84466	0.77136	0.466	4.76837e-05	122.953	14.6358	0.55635	0.51495		57.1102	3.15849	0.31222	0.00161577	0.12994	0.27462	7.15029	2.6543	1.8884	0.000190735	0.01095	0.02687	0.15207	0.01511		0.03191
TKM	No_depletion	HTLV-1ACoI-L	Week_21	BAL	batch1	50.9126	0.00383	0.2579	0.03739	1.15278	0.0584	0.96351	0.30481	0.41568	18.4156	5.77049	1.96557	0.24546	0.24999	0.11053	2.41129	0.03478	7.30207e-05	0.08462	2.59666	2.70081	2.85813	0.02357	151.915	14.0381	0.53415	0.47833		72.141	3.19778	0.26947	0.07202	1.19209e-05	0.12189	9.52021	2.98943	1.71499	0.01774	0.00249	0.01742	0.08026	0.01117		4.5673e-05
TiT	No_depletion	HTLV-1ACoI-L	Baseline	BAL	batch1	287.527	2.98023e-06	0.1694	0.00656	0.20797	0.02965	0.33309	1.015	0.08407	6.53615	1.26668	9.98207	0.39558	0.18277	1.33608	1.94314	0.12396	7.30207e-05	1.46639	0.5102	0.82045	0.07157	4.76837e-05	181.743	16.9528	3.80018	0.30641	0.19578	97.0343	3.47319	0.33126	1.50966	1.19209e-05	0.5129	14.8218	4.70459	0.44201	0.13866		0.01558	0.02811	0.00479		4.5673e-05
TiT	No_depletion	HTLV-1ACoI-L	Week_05	BAL	batch1	425.925	2.98023e-06	0.05356	2.98023e-06	0.24997	0.01564	0.0907	0.16994	0.01422	1.13975	0.40558	4.49099	0.21368	0.26201	1.56014	1.66104	0.1623	7.30207e-05	0.92818	1.32989	2.84614	0.29817	4.76837e-05	137.807	10.7655	1.6709	0.07567	0.09951	93.4489	1.7367	0.09165	1.8811	1.19209e-05	0.26504	9.01523	0.15077	0.35219	0.03637		0.02005	0.02863	0.00668		4.5673e-05
TiT	No_depletion	HTLV-1ACoI-L	Week_12	BAL	batch1	635.221	0.06564	0.71525	0.06244	0.79451	0.18752	1.96029	2.30114	0.18231	19.6483	4.87805	9.69567	1.65537	0.41593		3.37242	2.38419e-05	7.30207e-05	0.069	4.0643	7.12485	5.28457	0.32858	226.017	31.5154	2.08821	0.11181		141.012	5.39556	0.43834	0.00161577	1.19209e-05	0.74683	31.5525	11.4491	0.33503	0.000190735	0.00352	0.01635	4.42168	0.01126	0.00503	4.5673e-05
TiT	No_depletion	HTLV-1ACoI-L	Week_21	BAL	batch1	696.383	0.04402	0.17759	0.01871	0.5746	0.03527	0.56961	0.99838	0.10469	7.9969	1.92844	0.00305176	0.7793	0.35685	0.17422	4.53181	2.38419e-05	7.30207e-05	0.01809	2.15039	1.14723	2.12878	0.05575	291.841	23.3904	1.49244	0.5853		175.147	4.32991	0.29992	0.00161577	1.19209e-05	0.2942	22.5581	2.44917	0.000762939	0.000190735	0.00504	0.00552	0.04157	0.00791	0.00764
DGM9	No_depletion	HTLV-1ACoI-L	Baseline	BAL	batch1	488.567	2.98023e-06	0.16596	0.00132	0.37048	0.00209	1.39765	0.53901	0.1291	8.73971	3.81984	1.91725	0.77918	0.15118	1.31278	0.74977	0.24907	7.30207e-05	0.85106	0.49997	2.38419e-05	0.000109252	0.04327	382.551	34.7218	1.44183	0.35448	0.46498	86.7259	2.31943	0.18543	3.21749	1.19209e-05	0.19587	10.4581	0.62707	57.795	0.02347	0.00683	0.01512	3.8147e-05	0.0046		4.5673e-05
DGM9	No_depletion	HTLV-1ACoI-L	Week_05	BAL	batch1	291.89	0.00153	0.5649	0.01621	0.48286	0.02095	0.36909	0.76045	0.06956	5.30577	3.37503	0.4527	0.65295	0.34574	1.17798	4.21759	0.17009	7.30207e-05	1.09102	1.99033	0.63685	0.09527	4.76837e-05	450.506	53.0554	2.02621	0.19775	0.08341	116.025	3.03339	0.21438	1.74198	1.19209e-05	0.95297	17.7245	2.65275	55.345	0.01667		0.01252	0.1286	0.00349		4.5673e-05
DGM9	No_depletion	HTLV-1ACoI-L	Week_12	BAL	batch1	50.3191	0.26351	5.76961	0.01394	0.25221	0.03378	5.28069	3.83186	0.11786	12.9207	2.75624	0.00305176	56.337	0.22037	0.1108	2.72821	0.14447	7.30207e-05	0.36573	3.70267	3.60416	2.13738	0.0482	177.885	97.3482	0.43827	5.08776		98.364	3.6277	0.38193	0.76568	1.19209e-05	0.86182	97.6386	38.1001	9.969	0.000190735	0.0032	0.00532	0.5184	0.01176	0.00458	4.5673e-05
DGM9	No_depletion	HTLV-1ACoI-L	Week_21	BAL	batch1	226.855	0.01906	0.5695	0.02015	0.50776	0.03076	2.63548	1.08161	0.1947	23.1983	6.87587	1.78145	1.14075	0.34021	0.13142	4.34426	2.38419e-05	7.30207e-05	0.04511	1.53352	2.71082	1.79734	0.03902	290.332	25.8298	0.98469	0.33183		89.9101	3.52557	0.3873	0.01015	1.19209e-05	0.60035	17.5921	4.18358	34.8267	0.000190735	0.00338	0.00802	0.1555	0.01623	0.0056	4.5673e-05
16P042	No_depletion	HTLV-1ACoI-L	Baseline	BAL	batch1	62.2382	2.98023e-06	0.10376	0.00956	0.72336	0.05748	0.19274	0.40036	0.0333	4.59253	1.43247	4.32477	0.52485	0.0779	1.54406	2.83785	0.15949	7.30207e-05	0.88707	1.45166	6.53655	0.74371	4.76837e-05	109.1	18.6705	2.60606	0.18794	0.41341	63.3367	2.66473	0.09766	1.85412	1.19209e-05	0.09835	14.3554	0.66119	0.34368	0.03551		0.01972	0.06721	0.00654		4.5673e-05
16P042	No_depletion	HTLV-1ACoI-L	Week_05	BAL	batch1	14.4971	2.98023e-06	1.19209e-05	2.98023e-06	0.01153	5.96046e-06	0.097	0.0122	2.03583e-05	0.06525	0.01904	19.1151	0.04255	0.03009	1.17692	0.02638	0.09791	7.30207e-05	1.25625	0.44049	2.38419e-05	0.000109252	4.76837e-05	12.2033	1.5875	0.37721	0.03718	9.53674e-05	11.0552	0.09779	0.02428	1.85701	1.19209e-05	0.00616	0.50467	9.53674e-05	0.164	0.01662	0.00545	0.0125	0.0059	0.00348	5.96046e-06	4.5673e-05
16P042	No_depletion	HTLV-1ACoI-L	Week_12	BAL	batch1	138.598	0.00708	0.41151	0.03987	0.91326	0.08195	1.63979	0.92285	0.09241	10.2791	3.27986	0.00305176	1.06044	0.16268	0.14796	3.61164	2.38419e-05	7.30207e-05	0.03331	2.438	5.90347	2.46936	0.0847	169.188	41.247	2.08978	0.26243		130.474	4.78826	0.19247	0.18857	1.19209e-05	0.11376	15.8854	4.84389	0.27009	0.02133	0.00769	0.02499	0.16716	0.01482	0.00639	0.00186
16P042	No_depletion	HTLV-1ACoI-L	Week_21	BAL	batch1	93.8832	2.98023e-06	0.14017	0.01849	1.2481	0.17506	0.51445	0.50862	0.07694	7.81375	3.81085	11.1857	0.51045	0.25203	0.11119	4.5686	0.01483	7.30207e-05	0.01897	3.71432	10.6845	2.80941	4.76837e-05	164.104	34.0919	2.3167	0.42131		119.375	3.56153	0.15383	0.26674	1.19209e-05	0.08959	16.615	7.65438	0.000762939	0.000190735	0.00252	0.02137	0.19819	0.00502	0.0046	4.5673e-05
TMN	Triple_depletion	HTLV-1ACoI-L	Baseline	BAL	batch1	117.974	0.00145	0.04076	0.00833	0.10649	0.062	0.20738	0.53691	0.00418	2.40906	1.44921	0.00305176	0.19767	0.12711	0.11096	3.92811	0.01459	7.30207e-05	0.62116	0.67741	1.40283	0.53379	0.05751	211.782	11.7048	0.66536	0.66216	9.53674e-05	72.5995	1.55714	0.32458	0.00161577	0.05824	0.07688	8.59602	1.28091	0.00444	0.000190735		1.19209e-05	0.1011	0.00331		0.00858
TMN	Triple_depletion	HTLV-1ACoI-L	Week_05	BAL	batch1	89.9815	2.98023e-06	0.01237	2.98023e-06	0.0518	0.01742	0.91095	0.25985	0.07232	3.83555	1.79102	0.00305176	0.30959	0.10891	0.11841	1.39938	0.04502	7.30207e-05	0.45079	0.49205	2.29015	1.14464	0.08104	143.296	13.101	0.11492	0.11761	9.53674e-05	66.9578	1.36009	0.16175	0.00161577	0.0179	0.03452	8.19713	1.27489	0.000762939	0.000190735	2.98019e-06	1.19209e-05	0.15672	0.00351	0.00773	0.0146
TMN	Triple_depletion	HTLV-1ACoI-L	Week_12	BAL	batch1	109.163	0.00615	0.05366	2.98023e-06	0.32961	0.01654	0.83257	0.21617	0.0375	3.12107	1.13655	0.00305176	0.15545	0.13939	0.14834	1.8966	2.38419e-05	7.30207e-05	0.0718	0.53351	2.03515	1.01293	4.76837e-05	175.637	11.8824	0.53101	0.74775		68.1387	1.64949	0.12947	0.00161577	1.19209e-05	0.15765	9.43971	0.17155	0.30792	0.000190735	0.00431	1.19209e-05	0.8293	0.00674		0.0356
TMN	Triple_depletion	HTLV-1ACoI-L	Week_21	BAL	batch1	178.992	2.98023e-06	0.00368	0.00372	0.39564	0.01815	0.58404	0.18922	0.0657	4.77187	1.75672	0.00305176	0.22209	0.11095	0.143	4.62279	2.38419e-05	7.30207e-05	0.02279	0.26207	2.28107	1.55813	4.76837e-05	155.065	11.8194	0.26645	1.0206		79.6101	1.72779	0.30613	0.06782	1.19209e-05	0.08359	20.3056	0.29238	0.12678	0.000190735	0.00384	0.00381	0.40522	0.0065		0.04567
DG8Z	Triple_depletion	HTLV-1ACoI-L	Baseline	BAL	batch1	73.993	0.00332	0.02202	2.98023e-06	0.15051	0.03081	0.69596	0.64177	0.05262	3.26084	2.04166	0.00305176	0.28137	0.11532	0.1638	2.30521	0.0208	7.30207e-05	0.39592	0.85823	1.11762	0.04994	0.19952	158.162	8.73824	0.65163	0.18369	9.53674e-05	48.1976	1.63004	0.31036	0.00161577	0.04069	0.06225	5.32685	2.97758	0.00708	0.000190735	0.0014	0.00165	0.16271	0.00466		0.04736
DG8Z	Triple_depletion	HTLV-1ACoI-L	Week_05	BAL	batch1	76.5375	0.01757	0.12584	0.0475	0.05651	0.00857	0.37774	0.46783	0.51604	19.7849	8.24026	0.00305176	0.48497	0.1212	0.27315	3.86626	0.03999	7.30207e-05	0.60827	1.34091	2.17214	0.38444	0.10162	134.637	12.4398	0.30586	0.1109	9.53674e-05	47.2209	1.95048	0.15428	0.0375	0.05911	0.06501	5.11485	2.24604	0.000762939	0.01855		0.00636	0.13455	0.00731	0.01402	0.00251
DG8Z	Triple_depletion	HTLV-1ACoI-L	Week_12	BAL	batch1	502.151	0.03475	0.99978	0.03526	0.92509	0.03049	3.58439	1.54772	0.44295	31.9401	10.9231	2.06369	1.29224	0.10686	0.13256	0.40066	2.38419e-05	7.30207e-05	0.0694	0.32618	0.09214	0.05412	0.16226	102.469	8.3073	0.19345	0.12763		32.9548	1.70419	0.06692	0.0637	0.02863	0.1229	7.9395	8.24193	0.70022	0.000190735		0.00947	0.05508	0.01296	0.00565	4.5673e-05
DG8Z	Triple_depletion	HTLV-1ACoI-L	Week_21	BAL	batch1	812.38	0.04549	1.25316	0.03466	0.76336	0.05452	4.02659	1.76764	0.38243	28.7232	9.41169	0.00305176	1.74256	0.1729	0.13001	1.08977	2.38419e-05	7.30207e-05	0.02149	0.46792	0.22871	0.16828	0.37669	136.763	7.65502	0.1333	0.82974		49.7634	2.08981	0.13152	0.35664	1.19209e-05	0.38952	12.0034	28.6236	1.34116	0.01521	0.00332	0.00277	0.04396	0.0059		4.5673e-05
DGX3	Triple_depletion	HTLV-1ACoI-L	Baseline	BAL	batch1	1266.11	0.04129	0.47811	1.39388	1.76687	0.28381	1.32405	1.14833	0.10409	5.18205	3.18294	0.00305176	1.8616	0.1388	0.25176	7.19848	0.03619	7.30207e-05	0.45716	0.66267	2.33948	0.17837	0.30436	327.816	19.2187	1.37287	0.64823	0.13873	83.0941	4.12962	2.58496	0.00161577	0.0091	0.15391	13.6375	84.9289	2.68698	0.000190735	0.00335	0.07143	0.13987	0.0068		4.5673e-05
DGX3	Triple_depletion	HTLV-1ACoI-L	Week_05	BAL	batch1	352.184	0.00188	0.05216	2.98023e-06	0.07299	0.00316	0.19003	0.33137	0.02223	1.07149	0.66319	0.00305176	0.55275	0.00706	0.09008	1.23411	0.0082	7.30207e-05	0.4815	0.40352	0.58579	0.000109252	0.15439	73.031	3.83913	0.09828	0.25524	9.53674e-05	21.0329	0.70812	0.24245	0.26676	1.19209e-05	0.01189	2.67375	1.41239	0.000762939	0.01721		1.19209e-05	0.07646	0.00275	0.00649	4.5673e-05
DGX3	Triple_depletion	HTLV-1ACoI-L	Week_12	BAL	batch1	1610.84	0.01789	0.24418	0.03029	1.57219	0.04777	2.63464	0.66245	0.25514	25.0908	10.283	0.00305176	0.66966	0.19124	0.14339	0.16701	2.38419e-05	7.30207e-05	0.02415	0.13363	2.38419e-05	0.0046	0.31366	45.4773	2.28923	0.02278	0.14871		12.4247	0.94289	0.03852	0.00161577	0.17024	0.04	5.19133	2.30417	0.000762939	0.000190735	0.00386	0.00926	0.04938	0.02737		4.5673e-05
DGX3	Triple_depletion	HTLV-1ACoI-L	Week_21	BAL	batch1	679.747	0.00916	0.03158	0.00803	0.70213	0.0213	0.28092	0.16947	0.09431	6.53849	4.23685	0.00305176	0.22939	0.0658	0.09461	2.57992	2.38419e-05	7.30207e-05	0.01648	0.44649	0.36312	0.16911	4.76837e-05	159.382	9.67905	0.52658	0.57076		63.1344	2.05509	0.26955	0.00161577	1.19209e-05	0.07187	13.101	2.59381	0.000762939	0.000190735	0.00318	0.01567	0.02488	0.0058		4.5673e-05
DG8i	Triple_depletion	HTLV-1ACoI-L	Baseline	BAL	batch1	65.6568	2.98023e-06	0.01361	0.00568	0.13727	0.0051	0.1551	0.15797	0.01273	2.68963	0.424	1.03065	0.12996	0.08971	1.22939	1.74281	0.10637	7.30207e-05	1.06637	0.46341	1.26793	0.000109252	4.76837e-05	114.046	6.95769	0.30906	0.01079	0.01532	53.6632	1.32627	0.12489	1.33668	1.19209e-05	0.11618	6.6447	9.53674e-05	2.4598	0.01924		0.01351	0.03223	0.00391		4.5673e-05
DG8i	Triple_depletion	HTLV-1ACoI-L	Week_05	BAL	batch1	164.978	2.98023e-06	0.31755	0.07298	0.86995	0.02134	0.96788	2.45242	0.45152	17.1903	3.53851	2.50617	1.33036	0.37126	1.36901	2.18737	0.20311	0.08795	1.15637	2.36495	2.80878	0.7238	1.19725	242.518	19.3922	2.64067	0.66818	1.30569	113.194	4.26284	0.16969	1.56359	1.19209e-05	0.72393	24.8836	27.8834	1.75847	0.02635		0.01623	0.62922	0.00507		4.5673e-05
DG8i	Triple_depletion	HTLV-1ACoI-L	Week_12	BAL	batch1	19.4962	2.98023e-06	0.08985	0.01289	0.31151	0.00676	2.57488	0.28287	0.05855	9.48463	2.44304	2.39244	0.16818	0.12055	0.13377	1.93789	0.0039	7.30207e-05	0.21866	0.45264	0.30041	0.000109252	4.76837e-05	135.67	11.0987	0.57731	0.12916		69.1321	2.32012	0.26878	0.06385	1.19209e-05	0.31075	12.9865	1.35975	0.24585	0.000190735		1.19209e-05	0.26069	0.00607	0.00571	4.5673e-05
DG8i	Triple_depletion	HTLV-1ACoI-L	Week_21	BAL	batch1	57.0115	0.00184	0.06655	0.02177	0.41936	0.03196	0.87864	0.29453	0.10168	11.0696	3.21195	1.43997	0.21843	0.19076	0.12257	3.49851	0.01696	7.30207e-05	0.28963	0.43611	0.9827	0.000109252	4.76837e-05	197.7	12.5964	0.67339	0.41247		100.854	3.11795	0.19379	0.49513	1.19209e-05	0.23544	15.8012	2.1583	0.22307	0.02417	0.00286	0.02211	0.16554	0.00539	0.00499	0.07233
15P044	Triple_depletion	HTLV-1A_WT	Baseline	Blood	batch1	183.169	1.43099	28.8437	0.69106	36.2331	41.4971	32.1162	55.1232	2.51745	42.8041	13.3654	45.9611	11.6503	5.79828	44.9691	42.5469	0.03584	0.22204	2.68439	109.47	0.30325	4.48867	6.57846	102.421	86.0491	117.971	14.6894	93.8839	292.726	91.7282	0.10371	2.54184	3.01728	0.26695	18.8957	1524.25	63.3366
15P044	Triple_depletion	HTLV-1A_WT	Week_05	Blood	batch1	169.418	1.01031	21.1139	0.7944	33.1044	36.6818	28.5914	24.4376	2.53033	39.0533	18.3063	37.2813	3.52707	3.22247	35.592	31.6464	0.0183	0.43271	4.87681	87.2192	0.16511	5.66692	5.27788	82.5672	109.508	96.497	15.1461	71.8083	236.745	81.0884	0.07118	1.16195	2.05431	0.72321	29.5585	1320.08	46.1157
15P044	Triple_depletion	HTLV-1A_WT	Week_12	Blood	batch1	239.63	1.73835	28.8038	1.53858	72.1331	106.246	81.2433	197.781	4.99626	88.4234	130.879	96.6145	4.92745	8.15626	16.8055	78.1995	0.04698	0.51173	3.46092	134.889	0.18277	5.23122	26.3422	97.4821	211.771	113.656	15.5491	91.0468	322.065	97.9599	0.15303	0.51896	2.37971	1.25707	90.496	1279.51	77.7254	0.04904		0.02726	0.96452	0.00824	0.01554	4.5673e-05
15P044	Triple_depletion	HTLV-1A_WT	Week_21	Blood	batch1	226.9	1.84162	31.7362	1.72816	72.6287	142.016	68.6043	52.8331	4.43217	90.5514	30.5562	89.692	6.9954	5.2125	19.8879	36.4696	0.01861	3.04368	2.23764	110.068	0.10625	5.68718	11.703	93.6479	195.107	131.576	15.236	105.294	334.554	75.403	0.08187	3.03685	2.28116	0.81678	32.275	1596.86	83.1541	0.01162		0.03325	0.13951	0.00435	0.00912	4.5673e-05
18C266	Triple_depletion	HTLV-1A_WT	Baseline	Blood	batch1	260.67	1.92016	36.9142	0.7588	55.8663	28.5512	27.1405	227.373	0.59134	25.3923	9.34984	85.5686	5.24616	2.36793	0.02511	56.6114	1.34404	12.9862	10.0435	93.014	0.26392	7.8242	3.78216	131.337	162.865	131	19.5841	74.0974	274.807	110.485	0.13871	8.69773	5.25855	0.17457	16.9808	1998.56	78.4888
18C266	Triple_depletion	HTLV-1A_WT	Week_05	Blood	batch1	296.805	2.64331	45.7171	1.23362	83.1863	64.4981	25.3227	88.6078	3.60233	88.6985	48.6795	40.4354	1.97141	1.02619	0.03316	26.9129	1.30058	5.35563	4.79248	107.607	0.30957	7.69153	5.12011	122.62	249.263	123.456	18.5097	43.4022	206.355	90.3565	0.0177	2.03783	3.38441	0.38315	21.8744	1964.95	67.4224
18C266	Triple_depletion	HTLV-1A_WT	Week_12	Blood	batch1	191.575	2.50896	42.8997	1.71845	124.603	62.3462	29.5002	425.208	1.86035	45.7882	39.4492	100.186	2.48817	3.03478	0.18819	45.8155	1.64261	7.75371	6.09629	91.0956	0.36436	8.33131	25.3586	122.506	367.509	108.856	9.96305	62.6007	250.587	73.2784	0.01501	2.69067	2.57446	0.46068	32.5089	1292.86	100.985	0.000190735		0.01348	0.15005	0.00527	0.01064	4.5673e-05
18C266	Triple_depletion	HTLV-1A_WT	Week_21	Blood	batch1	225.862	1.8221	30.8914	1.86952	111.261	130.369	43.8871	160.035	1.87084	66.0979	28.4721	100.863	1.28189	1.01632	0.24353	38.3116	1.04627	6.45874	3.48351	77.8213	0.37	5.57132	9.83675	129.28	200.835	127.394	14.8282	83.295	276.224	81.1487	0.18944	3.26334	2.88338	0.32962	20.508	2637.39	118.794	0.01636		0.01059	0.12901	0.00661		0.00949
17P008	Triple_depletion	HTLV-1A_WT	Baseline	Blood	batch1	156.205	0.89148	23.7602	0.71875	27.4308	20.1816	22.6683	145.918	0.75852	25.0141	9.64548	69.8584	4.83388	1.04967	0.04064	38.5718	0.26907	1.80967	1.86168	100.292	0.36631	3.77563	3.54431	102.141	49.1655	100.768	14.3339	57.809	208.1	71.5121	0.1799	18.3152	5.07245	0.05755	15.5814	978.211	69.3136
17P008	Triple_depletion	HTLV-1A_WT	Week_05	Blood	batch1	173.747	2.23858	55.4431	1.37893	38.8805	16.5646	32.2591	63.4073	2.65085	50.2632	28.9068	36.2302	2.63053	1.00659	0.02805	35.7066	0.83567	1.7666	3.37432	127.966	0.07207	7.57281	3.99456	115.665	114.563	101.624	19.5884	43.4484	248.845	75.006	0.0083	1.18829	5.4737	0.31351	30.0608	1756.98	72.6347
17P008	Triple_depletion	HTLV-1A_WT	Week_12	Blood	batch1	161.612	2.48044	57.6225	2.12605	77.3411	60.4999	42.7	302.982	2.04035	70.1133	30.887	108.001	1.4934	2.64368	0.22789	38.6784	0.27246	2.03027	2.31804	103.575	0.0418	5.16327	25.1097	109.386	173.842	91.0623	14.6801	52.8704	233.231	68.2061	0.02141	26.9513	3.39303	0.27322	23.7553	1006.76	90.5418	0.22123		0.00454	0.16247	0.00623		4.5673e-05
17P008	Triple_depletion	HTLV-1A_WT	Week_21	Blood	batch1	236.275	2.18992	49.1884	2.74793	81.3019	139.716	59.437	169.646	2.59046	92.8933	55.7211	94.0817	2.66746	1.2276	0.34911	36.8688	0.25237	3.50978	2.77503	94.2028	0.74386	3.29767	27.0601	148.388	172.264	109.564	13.8543	106.589	227.385	101.435	0.07629	31.8014	3.82856	0.30571	19.271	2700.51	123.703	0.07378		0.01072	0.19494	0.01061	0.01696	0.02041
17P062	Triple_depletion	HTLV-1A_WT	Baseline	Blood	batch1	172.934	0.92279	19.8963	0.79398	19.2847	25.0697	24.3603	35.0461	1.11958	29.0148	112.664	15.0772	0.90901	1.36345	0.03559	41.1196	0.77118	0.51812	3.7662	105.282	0.14157	3.12103	1.80413	93.3148	30.9333	80.9287	12.4342	63.6936	226.865	73.6987	0.29261	0.53583	3.8856	0.08339	14.5687	1143.87	44.2076
17P062	Triple_depletion	HTLV-1A_WT	Week_05	Blood	batch1	150.27	2.09075	42.5262	1.77016	79.8955	33.4515	51.1198	104.725	2.05146	38.4938	43.0224	89.0237	2.3974	1.21103	0.00739	34.1023	3.61739	4.74729	5.311	83.2211	0.21839	8.8881	8.0672	108.411	98.9209	84.7073	24.6816	41.8284	182.353	85.5997	0.07259	0.00161577	3.24495	1.0992	43.9264	1003.24	129.187
17P062	Triple_depletion	HTLV-1A_WT	Week_12	Blood	batch1	149.927	1.59637	28.5767	1.91786	111.027	54.3903	54.9692	185.66	2.27692	46.7546	43.1486	88.531	2.98902	2.64732	0.22773	42.2674	2.98083	6.52144	4.67134	85.8515	0.22799	7.97869	14.6145	98.5465	242.786	81.8016	14.9627	40.0307	185.073	92.1631	0.02005	0.00161577	2.45087	1.44531	38.3006	1266.12	105.428	0.000190735	0.00287	0.00454	0.2075	0.03343	0.01223	4.5673e-05
17P062	Triple_depletion	HTLV-1A_WT	Week_21	Blood	batch1	123.184	0.84297	21.9494	1.76687	105.217	93.6498	87.5737	142.214	2.28221	55.4272	31.6237	74.0009	3.29599	1.00335	0.26271	27.4937	2.2332	16.6283	2.93291	68.6525	0.09024	5.60048	10.2489	111.438	89.9447	53.4957	11.8279	56.0629	157.193	62.0194	0.02694	0.00161577	1.66366	0.37077	13.626	1921.71	108.239	0.000190735	0.00357	0.00594	0.19161	0.00706	0.01361	4.5673e-05
17P039	Triple_depletion	HTLV-1A_WT	Baseline	Blood	batch1	316.5	13.5606	203.034	1.77721	117.313	84.8359	27.1942	1129.49	2.0325	51.3209	32.7238	103.074	8.3329	10.7891	0.02147	46.5224	1.02649	3.90869	4.56498	109.833	0.32586	6.30177	42.9737	139.69	552.841	138.611	23.3409	71.5517	254.826	101.256	0.16271	4.67774	4.85224	0.15994	27.004	2079.56	88.1465
17P039	Triple_depletion	HTLV-1A_WT	Week_05	Blood	batch1	303.538	29.9467	747.619	1.47388	143.876	63.5717	30.6202	110.349	2.32689	48.1967	46.3524	61.2413	1.2059	5.41471	0.07742	42.6387	1.24484	3.55043	2.82621	82.9419	0.31811	6.04028	31.7897	122.43	454.616	136.936	19.1335	46.9238	237.386	83.7407	0.07353	1.87758	4.26669	0.77758	30.2647	1458.98	69.2805
17P039	Triple_depletion	HTLV-1A_WT	Week_12	Blood	batch1	317.759	24.3633	511.194	2.41247	154.503	157.188	34.0261	494.924	2.76858	84.723	66.7508	138.272	9.07662	11.3899	0.2546	45.5047	1.7466	4.94347	6.64641	88.8267	0.10288	5.1034	243.785	130.196	589.405	131.627	18.0553	60.597	253.613	96.0435	0.0875	1.46883	3.36271	0.60023	35.6707	1268.45	92.8243	0.01498	0.00341	0.01061	0.43151	0.00687	0.01329	4.5673e-05
17P039	Triple_depletion	HTLV-1A_WT	Week_21	Blood	batch1	192.085	13.7667	213.326	1.4829	133.963	162.229	31.8384	602.029	1.50749	56.5806	50.4149	136.232	1.22372	6.96049	0.28247	28.0986	1.10829	8.77593	5.53174	65.7175	0.12317	2.98258	79.9035	89.1644	389.844	73.0793	15.1918	56.5912	160.643	71.1271	0.0472	0.1586	2.29316	0.2526	15.5369	1317.2	75.3605	0.0171	0.00396	0.00673	0.24855	0.00753	0.01438	0.0335
15P044	Triple_depletion	HTLV-1A_WT	Week_05	BAL	batch1	242.179	2.98023e-06	0.19586	2.98023e-06	0.23838	5.96046e-06	1.51839	0.4212	0.066	5.36518	1.4371	0.9522	0.53558	0.11258	0.70361	2.50289	0.02877	7.30207e-05	0.94273	0.86094	0.25962	0.000109252	0.17789	79.4343	5.05072	0.41323	0.00038147	0.18804	30.2578	1.84841	0.12885	3.20281	1.19209e-05	0.22307	9.1027	9.53674e-05	0.000762939	0.02459	2.98019e-06	0.00388	0.14589	1.19209e-05		4.5673e-05
15P044	Triple_depletion	HTLV-1A_WT	Week_12	BAL	batch1	77.3603	2.98023e-06		0.00438	0.31986	0.00789	0.57169	0.21485	0.0509	7.89129	3.1506	0.00305176	0.19622	0.10702	4.99574e-05	2.23666	2.38419e-05	7.30207e-05	0.01246	2.44143	0.06758	0.000109252	0.02751	60.7735	5.19095	0.25737	0.61289	9.53674e-05	38.582	1.81811	0.15407	0.00161577	1.19209e-05	0.23483	7.33392	9.53674e-05	0.000762939	0.000190735	0.00338	1.19209e-05	0.04753	0.00189	0.00656	4.5673e-05
15P044	Triple_depletion	HTLV-1A_WT	Week_21	BAL	batch1	17.5728	2.98023e-06		2.98023e-06	0.10192	0.00748	0.2236	0.08682	0.04851	3.9216	1.34256	0.00305176	0.11896	0.03847	4.99574e-05	5.76087	2.38419e-05	7.30207e-05	0.13909	1.91423	0.87037	0.000109252	4.76837e-05	62.1104	4.23114	0.43292	0.59506	0.01056	34.7313	1.72704	0.21061	0.00286	1.19209e-05	0.48038	40.046	0.12616	0.000762939	0.000190735	2.98019e-06	0.00325	1.24105	0.00229	0.0037	4.5673e-05
18C266	Triple_depletion	HTLV-1A_WT	Week_05	BAL	batch1	18.5389	2.98023e-06	0.13504	2.98023e-06	0.20878	5.96046e-06	0.21922	0.29477	0.15082	8.03894	2.64115	8.42766	0.27882	0.08318	1.94537	0.36181		7.30207e-05	0.90379	0.78045	0.93165	0.000109252	4.76837e-05	104.963	3.25798	0.63889	0.52818	0.04811	34.1131	0.79567	0.01339	2.54004	1.19209e-05	0.02342	4.7251	9.53674e-05	2.70641	0.0896	0.01351	0.02806	0.04096	0.01004		4.5673e-05
18C266	Triple_depletion	HTLV-1A_WT	Week_12	BAL	batch1	32.1003	2.98023e-06		0.01052	0.08912	5.96046e-06	1.8041	0.58887	0.04391	8.04319	4.07535	0.00305176	0.70826	0.12587	4.99574e-05	2.45195	2.38419e-05	7.30207e-05	0.175	4.70515	0.73123	0.34527	4.76837e-05	209.746	8.68366	1.1906	0.33119	0.07081	72.4746	3.01552	0.07466	0.00161577	1.19209e-05	0.28152	8.40204	3.26719	18.1876	0.000190735	0.00277	0.00114	0.02059	0.01072	0.00578	4.5673e-05
18C266	Triple_depletion	HTLV-1A_WT	Week_21	BAL	batch1	6.65862	0.00833		2.98023e-06	0.07677	5.96046e-06	0.08833	0.36467	0.03526	3.70012	1.7437	0.00305176	0.17215	0.05306	0.00436	4.63888	2.38419e-05	7.30207e-05	0.0487	2.70921	0.27158	0.000109252	4.76837e-05	136.396	5.76714	0.36821	0.32166	9.53674e-05	47.9816	1.43523	0.08077	0.03676	1.19209e-05	0.09402	24.3116	0.1263	10.2732	0.000190735	0.00379	1.19209e-05	0.2679	0.00228	0.00709	4.5673e-05
17P008	Triple_depletion	HTLV-1A_WT	Week_05	BAL	batch1	79.6777	2.98023e-06	0.00681	0.00935	0.24285	5.96046e-06	0.12076	0.11513	0.11774	5.20291	1.27197	3.60799	0.1614	0.09777	1.47487	2.55622	0.1475	7.30207e-05	0.97704	0.79485	0.66199	0.67069	4.76837e-05	161.569	6.33422	1.28377	0.06015	0.01118	57.3352	1.43065	0.03853	2.18109	1.19209e-05	0.039	4.3331	9.53674e-05	0.3076	0.03186		0.01833	0.01479	0.00595	5.96046e-06	4.5673e-05
17P008	Triple_depletion	HTLV-1A_WT	Week_12	BAL	batch1	94.2831	2.98023e-06		0.0344	0.31839	0.00236	0.07882	0.27788	0.0369	4.26416	0.99311	0.00305176	0.21868	0.08989		1.31335	2.38419e-05	7.30207e-05	0.02734	1.73291	0.00672	0.09017	0.0216	113.819	5.19511	1.31702	0.47364	9.53674e-05	41.0416	2.23717	0.09963	0.00161577	1.19209e-05	0.12445	4.85489	0.43103	0.000762939	0.000190735	0.00443	1.19209e-05	3.8147e-05	0.00283		0.00566
17P008	Triple_depletion	HTLV-1A_WT	Week_21	BAL	batch1	25.0524	0.00552		0.03218	0.13451	0.01899	0.00713	0.30004	0.05112	4.75273	1.44632	0.00305176	0.14147	0.14383	0.00342	7.65275	2.38419e-05	7.30207e-05	0.05856	4.64571	3.96591	0.64072	4.76837e-05	267.86	19.2699	2.28161	1.03321	0.29079	109.673	3.69106	0.31733	0.00161577	1.19209e-05	0.1939	61.9393	0.43637	0.000762939	0.000190735	0.00371	0.00702	1.10944	0.01788	0.00697	4.5673e-05
17P062	Triple_depletion	HTLV-1A_WT	Week_05	BAL	batch1	19.8252	2.98023e-06	0.00872	2.98023e-06	0.247	5.96046e-06	0.53124	0.14236	0.08396	3.81938	1.41138	5.24968	0.08297	0.06846	1.6337	0.86948	0.17525	7.30207e-05	0.79485	0.64166	0.90402	0.000109252	4.76837e-05	78.1597	3.43158	0.09039	0.06796	9.53674e-05	29.1343	0.86745	0.01429	2.08933	1.19209e-05	0.05149	7.15977	9.53674e-05	0.3917	0.0403	0.01016	0.02155	0.07269	0.0073	0.00181	4.5673e-05
17P062	Triple_depletion	HTLV-1A_WT	Week_12	BAL	batch1	28.4925	2.98023e-06		2.98023e-06	0.14352	0.00357	0.14581	0.11159	0.03685	2.76915	1.35809	0.00305176	0.10736	0.13221	4.99574e-05	5.80551	2.38419e-05	7.30207e-05	0.05616	1.85738	0.55183	0.1676	4.76837e-05	163.467	7.59751	0.52814	0.28866	9.53674e-05	60.5203	2.84334	0.11515	0.00161577	1.19209e-05	0.11412	8.4735	1.22178	0.000762939	0.000190735	0.00192	1.19209e-05	0.05181	1.19209e-05	0.0048	4.5673e-05
17P062	Triple_depletion	HTLV-1A_WT	Week_21	BAL	batch1	40.2208	0.00593		0.00266	0.44407	0.00168	0.31509	0.28246	0.24973	6.17847	4.68762	0.00305176	0.12436	0.09988	4.99574e-05	10.8786	2.38419e-05	7.30207e-05	0.02894	3.95432	7.01383	0.40393	4.76837e-05	162.839	10.6111	0.78581	0.39067	0.10364	57.1276	2.33265	0.15088	0.00161577	1.19209e-05	0.2189	95.2525	0.77515	1.22452	0.000190735	0.00352	1.19209e-05	1.03788	1.19209e-05	0.00428	4.5673e-05
17P039	Triple_depletion	HTLV-1A_WT	Week_05	BAL	batch1	89.0561	2.98023e-06		2.98023e-06	0.14888	0.0037	0.0283	0.02883	0.02996	2.08443	1.38116	4.83224	0.055	0.07916	0.17151	1.52314	2.38419e-05	7.30207e-05	0.16868	0.98223	0.21496	0.000109252	4.76837e-05	84.8277	4.82984	0.38118	1.13683	9.53674e-05	49.6366	1.68603	0.18259	0.00161577	1.19209e-05	0.11657	4.31149	0.82775	0.000762939	0.000190735	0.01913	0.00301	0.04319	0.01513		0.15662
17P039	Triple_depletion	HTLV-1A_WT	Week_12	BAL	batch1	90.0991	2.98023e-06		2.98023e-06	0.08167	5.96046e-06	0.43131	0.1767	0.01663	1.72959	0.85541	0.00305176	0.21393	0.01152	4.99574e-05	0.81061	2.38419e-05	7.30207e-05	0.06531	1.69707	0.06826	0.000109252	4.76837e-05	58.088	4.11216	0.00533	0.23966	9.53674e-05	30.5179	1.17201	0.15235	0.00161577	1.19209e-05	0.05014	6.70132	0.067	0.01091	0.000190735	0.00208	0.00294	0.06811	1.19209e-05		4.5673e-05
17P039	Triple_depletion	HTLV-1A_WT	Week_21	BAL	batch1	218.834	0.0105		2.98023e-06	0.15917	0.0023	0.72717	0.56693	0.13799	3.73565	1.28957	8.95501	0.38428	0.09428	0.25639	6.70575	0.02042	7.30207e-05	0.12482	6.06077	11.94	2.81313	4.76837e-05	158.024	15.8058	0.69776	1.48015	0.23222	77.0467	2.12791	0.30638	0.01385	1.19209e-05	0.16422	49.9905	1.90565	1.87822	0.000190735	0.02573	0.00669	0.68622	0.02077		0.23697
RA6	Triple_depletion	HTLV-1A_WT	Baseline	BAL	batch2	402.137	2.98023e-06	0.05672	0.00541	0.47916	0.06577	0.19861	0.1625	0.05017	3.52856	2.22724	12.6426	0.40655	0.06533	0.22581	2.83763	0.00989	7.30207e-05	0.16512	0.47567	3.19698	0.90667	4.76837e-05	204.978	8.23909	1.16895	1.56634	0.19544	61.1948	2.70839	0.15061	0.10903	0.03626	0.11784	11.8719	2.38068	0.000762939	0.000190735	0.01169	0.0116	0.03754	0.01339		0.16105
RA6	Triple_depletion	HTLV-1A_WT	Week_05	BAL	batch2	84.8139	0.00233	0.01686	2.98023e-06	0.3906	0.02736	0.33362	0.05721	0.06391	2.65968	2.15962	4.98054	0.46415	0.02465	0.07775	2.90765	2.38419e-05	7.30207e-05	0.02011	0.45701	0.20269	0.05343	4.76837e-05	126.182	6.61227	1.25498	0.65456	0.06717	40.6891	2.83706	0.16485	0.08388	1.19209e-05	0.14341	9.71589	0.25115	0.000762939	0.01354		1.19209e-05	3.8147e-05	0.00537		0.10187
RA6	Triple_depletion	HTLV-1A_WT	Week_12	BAL	batch2	594.016	0.00622	0.01721	0.0084	1.53421	0.13038	0.93513	0.82892	0.1347	8.86712	4.31043	52.7066	0.80267	0.14545	1.2158	6.22597	0.28379	7.30207e-05	0.47619	1.99784	11.0546	5.10201	0.04819	173.783	17.3477	2.64053	4.40329	0.37913	70.8002	4.93962	0.16623	0.31447	0.15187	0.08371	11.1799	6.36121	0.27674	0.06462	0.05752	0.03553	0.62032	0.06328	0.09973	0.99303
RA6	Triple_depletion	HTLV-1A_WT	Week_21	BAL	batch2	553.364	0.00898	0.06255	0.00906	0.69412	0.05167	1.42564	1.04973	0.11765	11.7851	5.25932	21.1521	1.04274	0.16474	0.36842	3.9589	0.04218	7.30207e-05	0.64343	3.13029	5.39397	4.46685	0.06616	165.489	18.1673	1.75149	1.73781	0.34472	70.2615	5.57871	0.15255	0.17274	0.37183	0.12751	10.8943	4.66827	0.31358	0.00556	0.01852	0.0189	1.02063	0.03131	0.03667	0.27742
TRE	Triple_depletion	HTLV-1A_WT	Baseline	BAL	batch2	41.2641	2.98023e-06	1.19209e-05	2.98023e-06	1.01192	0.03803	0.1372	0.16751	2.03583e-05	2.34878	0.58131	11.8749	0.10399	0.11201	0.21229	6.09109	0.00695	7.30207e-05	0.1656	1.42477	1.24083	0.05977	0.03931	100.904	3.60243	0.47732	1.17762	0.06347	38.2881	2.15941	0.12044	0.00161577	1.19209e-05	0.07516	6.41413	9.53674e-05	0.000762939	0.000190735	0.01103	0.01124	0.11236	0.01268	0.02405	0.15017
TRE	Triple_depletion	HTLV-1A_WT	Week_05	BAL	batch2	96.7509	2.98023e-06	0.39359	0.18475	1.17153	0.00701	1.16237	1.18528	1.87773	133.734	35.8047	11.9474	0.7564	0.16058	0.21355	3.95756	0.00723	7.30207e-05	0.07154	2.69607	3.74606	0.94434	0.12781	211.971	13.8899	2.53062	1.55807	0.8825	82.9911	5.74661	0.10504	0.11858	1.19209e-05	0.1449	16.9961	0.22728	0.000762939	0.000190735	0.01109	0.14196	0.15568	0.01275	0.02415
TRE	Triple_depletion	HTLV-1A_WT	Week_12	BAL	batch2	107.801	2.98023e-06	0.06977	0.01125	1.06014	0.00963	0.59258	0.64899	0.16419	13.4914	4.62858	9.60905	0.21577	0.25096	0.17384	5.92884	2.38419e-05	7.30207e-05	0.34365	2.34062	2.66543	1.76754	0.09776	139.223	13.7939	2.09488	1.35593	0.25529	85.8122	7.3726	0.13962	0.11419	1.19209e-05	0.15366	11.4056	0.2247	0.000762939	0.02029	0.00913	0.05184	0.37659	0.01411		0.11943
TRE	Triple_depletion	HTLV-1A_WT	Week_21	BAL	batch2
TZW	Triple_depletion	HTLV-1A_WT	Baseline	BAL	batch2
TZW	Triple_depletion	HTLV-1A_WT	Week_05	BAL	batch2
TZW	Triple_depletion	HTLV-1A_WT	Week_12	BAL	batch2
TZW	Triple_depletion	HTLV-1A_WT	Week_21	BAL	batch2
RH5	Triple_depletion	HTLV-1A_WT	Baseline	BAL	batch2	183.691	2.98023e-06	0.30122	0.02514	0.38263	0.01833	0.48586	0.18968	0.12605	4.74207	0.40477	18.7844	0.31935	0.12426	0.15012	3.81695	2.38419e-05	7.30207e-05	0.09812	0.35821	1.1772	0.40154	0.01737	537.754	17.2274	1.47719	1.73694	0.03936	102.734	3.46069	0.02191	0.00161577	1.19209e-05	0.43039	7.50233	1.84166	0.000762939	0.000190735	0.00793	1.19209e-05	0.01596	0.00936	0.01873	0.10065
RH5	Triple_depletion	HTLV-1A_WT	Week_05	BAL	batch2	607.45	0.00276	0.10708	0.03264	0.47875	0.01155	0.95598	0.15642	0.13712	9.95272	1.98523	10.1505	0.287	0.35593	0.18282	8.0829	2.38419e-05	7.30207e-05	0.05913	1.40652	0.84368	0.94483	0.04426	628.763	25.8407	1.80349	1.68244	0.12217	157.686	5.73022	0.00535	0.00161577	0.07914	0.60021	13.1459	1.28652	0.04322	0.000190735	0.01366	1.19209e-05	0.01693	0.01112		0.12658
RH5	Triple_depletion	HTLV-1A_WT	Week_12	BAL	batch2	804.246	2.98023e-06	0.09815	0.01358	0.40402	0.00741	1.36957	0.23083	0.11958	12.1003	3.5121	8.89476	0.42768	0.54044	0.16218	9.48396	2.38419e-05	7.30207e-05	0.12073	1.57808	2.91178	2.48922	0.00362	934.06	36.3148	1.37105	0.98563	0.34343	196.82	5.32268	0.02385	0.00938	1.19209e-05	0.23757	13.3287	1.78954	0.02245	0.000190735	0.00854	0.01066	0.08154	0.01001	0.01978	0.11018
RH5	Triple_depletion	HTLV-1A_WT	Week_21	BAL	batch2	331.25	2.98023e-06	0.15986	0.0098	0.28543	0.0436	0.59468	0.15783	0.08702	9.93665	1.95032	14.7462	0.13353	0.17922	0.26413	3.24484	0.01815	7.30207e-05	0.23622	1.76426	3.08101	2.39856	4.76837e-05	445.772	20.7154	0.98888	1.36891	0.16635	97.3181	3.82843	0.00772	0.20314	0.22167	0.24113	7.85486	0.86559	0.13072	0.000190735	0.01355	0.00278	0.16159	0.01579		0.19206
RKF	Triple_depletion	HTLV-1A_WT	Baseline	BAL	batch2
RKF	Triple_depletion	HTLV-1A_WT	Week_05	BAL	batch2	152.708	2.98023e-06	0.2161	0.01303	0.21466	0.01032	0.16076	0.36148	0.05246	8.24872	1.97219	19.9562	0.2691	0.07982	0.12503	4.19645	0.01487	7.30207e-05	0.22149	2.44043	1.70726	2.10554	0.02652	357.838	39.2586	2.76814	2.49026	0.2948	109.566	6.82454	0.25243	0.04903	0.18942	0.12	14.5649	7.77628	0.0022	0.000190735		0.00626	0.07797	0.01168	0.01577	0.07462
RKF	Triple_depletion	HTLV-1A_WT	Week_12	BAL	batch2	302.775	0.00739	0.1748	0.00866	0.45438	0.01709	0.67617	0.33076	0.06628	10.0177	3.15113	6.63433	0.24755	0.15116	0.12685	4.27736	0.02833	7.30207e-05	0.24627	1.10799	0.70552	0.40376	0.0474	300.725	38.1829	2.49066	1.58612	0.18858	102.623	5.33539	0.11945	0.00161577	0.18588	0.09321	8.7887	1.39058	2.03583	0.02269	0.01128	0.00103	0.14385	0.00809		0.11988
RKF	Triple_depletion	HTLV-1A_WT	Week_21	BAL	batch2	314.923	0.0073	0.15452	0.0083	0.39345	0.01563	0.22546	0.42838	0.03573	6.98772	2.15879	8.72036	0.28943	0.07843	0.15937	5.20866	2.38419e-05	7.30207e-05	0.2952	1.60991	1.32308	1.03368	0.01913	294.637	31.6767	2.01366	0.9746	0.28529	101.133	5.82148	0.16866	0.03589	0.17859	0.1298	13.5511	1.94965	1.59739	0.000190735	0.00938	0.00967	0.10971	0.00986	0.01954	0.10796
DHF6	Triple_depletion	HTLV-1ACoI-L	Baseline	BAL	batch2	50.6341	2.98023e-06	0.21799	2.98023e-06	0.03404	0.00268	0.45466	0.21344	0.08046	7.8907	2.7663	12.5785	0.35048	0.06493	0.22468	3.3432	0.00965	7.30207e-05	0.11044	0.47395	0.00982	0.000109252	0.04062	124.73	3.35307	0.21905	1.22393	9.53674e-05	37.9373	1.46516	0.03805	0.00161577	1.19209e-05	0.02199	6.05909	9.53674e-05	0.78405	0.000190735	0.01163	0.00586	0.01684	0.01334		0.16013
DHF6	Triple_depletion	HTLV-1ACoI-L	Week_05	BAL	batch2	20.8808	0.00509	0.01106	0.01203	0.30855	0.00337	0.36494	0.14834	0.45213	20.0622	5.40202	19.0607	0.22423	0.13551	0.26349	5.07531	0.01801	7.30207e-05	0.09175	0.53208	0.61677	0.21	0.0194	186.873	5.84918	2.21628	1.92356	0.0728	58.2727	3.36516	0.04686	0.67014	0.18389	0.04343	7.97952	0.39785	0.000762939	0.000190735	0.01352	0.02899	0.17456	0.03927	0.02827
DHF6	Triple_depletion	HTLV-1ACoI-L	Week_12	BAL	batch2	99.6933	0.03177	0.43279	0.02421	1.02025	0.05454	2.96485	0.81916	0.65145	46.8266	18.8201	9.92371	0.51571	0.18142	0.17904	9.67263	2.38419e-05	0.03635	0.30951	3.3024	3.22837	2.3254	0.02375	588.448	24.326	5.35519	3.01563	0.44091	145.57	8.57205	0.24227	0.37913	0.32449	0.18826	21.7278	2.10795	7.60167	0.01174	0.03513	0.032	1.03705	0.01519	0.02123	0.12357
DHF6	Triple_depletion	HTLV-1ACoI-L	Week_21	BAL	batch2	11.3373	2.98023e-06	1.19209e-05	2.98023e-06	2.38419e-05	5.96046e-06	0.04038	0.15965	0.03528	2.83596	1.08078	9.27458	0.04734	0.01611	0.16835	9.53707e-05	2.38419e-05	7.30207e-05	0.1842	0.38712	2.38419e-05	0.000109252	4.76837e-05	8.40183	0.05678	9.53674e-05	1.00972	9.53674e-05	0.68079	2.38419e-05	0.00492	0.00161577	1.19209e-05	0.01087	0.28799	9.53674e-05	0.000762939	0.000190735	0.00885	0.00275	0.04122	0.01034		0.11507
RA6	Triple_depletion	HTLV-1A_WT	Baseline	Blood	batch2	384.954	0.79152	34.9955	3.19994	112.337	235.236	63.2275	40.245	18.4314	752.65	173.69	59.4106	5.28859	1.13984	0.25879	55.6626	0.15919	1.18591	5.13809	110.353	0.15888	11.6437	2.45003	116.062	197.459	184.538	32.5727	46.5269	203.025	109.54	0.09494	0.17657	7.78102	0.87243	22.8087	747.155	129.201	0.000190735	0.01329	0.79175	0.04441	0.02241	0.02789	0.18772
RA6	Triple_depletion	HTLV-1A_WT	Week_03	Blood	batch2
RA6	Triple_depletion	HTLV-1A_WT	Week_05	Blood	batch2	285.726	0.62066	28.0263	1.98514	91.6973	90.6624	59.9385	9.10911	8.87372	307.476	52.6292	73.1872	2.89498	0.55953	0.31207	58.8545	0.50795	0.66392	5.61139	120.221	0.22962	9.10212	0.54752	122.396	57.6215	228.541	26.5117	39.4453	210.495	100.414	0.21635	0.26716	8.43475	0.37517	27.1458	875.497	205.698	0.000190735	0.01584	0.12766	0.04113	0.01788		0.23114
RA6	Triple_depletion	HTLV-1A_WT	Week_07	Blood	batch2
RA6	Triple_depletion	HTLV-1A_WT	Week_10	Blood	batch2
RA6	Triple_depletion	HTLV-1A_WT	Week_12	Blood	batch2	208.908	0.54159	23.381	1.73068	97.5242	113.838	44.0311	15.8443	5.96396	271.715	45.3612	75.0691	2.11805	1.08994	1.92812	59.8135	0.51174	0.7146	5.17132	117.433	0.15048	6.96225	0.56577	110.086	77.0443	218.61	24.6637	43.6089	239.879	86.065	0.11433	0.86678	7.46312	0.2007	21.0517	754.229	136.946	0.12788	0.08996	0.22047	0.278	0.09893	0.15066
RA6	Triple_depletion	HTLV-1A_WT	Week_16	Blood	batch2
RA6	Triple_depletion	HTLV-1A_WT	Week_21	Blood	batch2	252.421	0.4958	23.9119	1.33884	100.674	127.898	48.753	6.68447	4.74498	280.202	36.3684	64.1842	3.02716	0.52449	0.11974	64.031	0.64916	1.72767	5.76018	126.508	0.08986	10.2803	0.27384	127.42	60.7565	223.333	28.6489	51.1053	236.45	96.3329	0.12913	0.60085	7.14536	0.28491	24.6308	827.121	112.677	0.01099	0.01349	0.58201	0.0436	0.035	0.01603
TRE	Triple_depletion	HTLV-1A_WT	Baseline	Blood	batch2	200.37	0.45305	30.6461	0.75984	52.3483	124.742	24.9458	134.559	1.37931	289.138	33.6122	102.176	0.59687	1.67551	0.21014	48.3228	0.10369	8.70008	4.8817	100.97	0.07483	4.50327	6.67516	77.7068	140.456	117.5	16.7204	43.9565	277.91	91.0952	0.13138	2.4701	4.30229	0.39008	17.2904	661.819	122.651	0.000190735	0.01092	0.09579	0.02899	0.01257	0.02387	0.14844
TRE	Triple_depletion	HTLV-1A_WT	Week_03	Blood	batch2
TRE	Triple_depletion	HTLV-1A_WT	Week_05	Blood	batch2	222.028	0.36698	20.4771	0.72917	82.3619	50.3552	36.5803	113.657	7.2975	425.91	162.083	104.112	1.04853	1.5795	0.22627	42.3854	0.00999	2.64887	3.80399	195.752	0.13632	3.85138	7.12986	71.1231	114.815	128.538	22.3377	37.5115	211.528	105.755	0.02747	1.53432	5.42413	0.56143	32.3163	562.134	95.6233	0.000190735	0.01403	0.38577	0.04978	0.02899	0.02521	0.16142
TRE	Triple_depletion	HTLV-1A_WT	Week_07	Blood	batch2
TRE	Triple_depletion	HTLV-1A_WT	Week_10	Blood	batch2
TRE	Triple_depletion	HTLV-1A_WT	Week_12	Blood	batch2	178.354	0.64297	25.8081	0.53719	82.3477	31.9128	22.9264	244.418	1.47056	279.335	27.3693	63.8031	1.71236	3.07316	0.13719	68.0074	0.12808	2.5404	1.79161	181.315	0.08906	7.06329	3.81247	78.473	133.601	175.811	18.8759	41.2211	284.375	130.132	0.004	2.86597	5.68186	0.4859	24.8929	753.515	102.419	0.000190735	0.01653	0.34483	0.06336	0.02271	0.01759	0.09048
TRE	Triple_depletion	HTLV-1A_WT	Week_16	Blood	batch2
TRE	Triple_depletion	HTLV-1A_WT	Week_21	Blood	batch2	365.098	1.03803	44.4994	0.83085	83.2167	124.087	55.5945	1050.59	1.97804	181.327	90.4247	162.492	17.5021	12.9793	0.24993	61.2867	0.34929	3.68192	4.92851	134.907	0.46152	6.04009	7.30729	90.188	516.307	165.931	21.0757	41.5694	292.366	96.1785	0.0336	2.78082	4.36774	0.42617	47.1892	1226.1	132.997	0.000190735	0.01536	0.24538	0.09369	0.02041	0.02716	0.18053
TZW	Triple_depletion	HTLV-1A_WT	Baseline	Blood	batch2
TZW	Triple_depletion	HTLV-1A_WT	Week_03	Blood	batch2
TZW	Triple_depletion	HTLV-1A_WT	Week_05	Blood	batch2
TZW	Triple_depletion	HTLV-1A_WT	Week_07	Blood	batch2
TZW	Triple_depletion	HTLV-1A_WT	Week_10	Blood	batch2
TZW	Triple_depletion	HTLV-1A_WT	Week_12	Blood	batch2
TZW	Triple_depletion	HTLV-1A_WT	Week_16	Blood	batch2
TZW	Triple_depletion	HTLV-1A_WT	Week_21	Blood	batch2
RH5	Triple_depletion	HTLV-1A_WT	Baseline	Blood	batch2	272.614	0.61884	29.9987	1.09087	83.204	172.82	63.5406	205.637	1.95867	145.315	13.9417	75.9544	2.03703	3.26611	0.27432	53.7816	0.22288	1.46808	3.40738	103.15	0.18444	7.08494	3.39937	125.377	150.163	114.644	19.0536	75.4714	328.287	84.0888	0.00864	0.17091	5.353	0.23122	14.0075	643.511	117.16	0.000190735	0.02657	0.02059	0.0234	0.01593	0.02915	0.20034
RH5	Triple_depletion	HTLV-1A_WT	Week_03	Blood	batch2
RH5	Triple_depletion	HTLV-1A_WT	Week_05	Blood	batch2	339.864	0.80283	27.9932	1.25091	96.7867	97.8994	71.2699	330.923	3.19786	134.027	72.496	94.8536	1.25127	4.73675	0.2051	79.994	0.05902	2.78836	4.18512	148.37	0.09642	9.74001	14.1358	136.231	250.444	169.574	26.5624	76.9343	334.911	120.291	0.01397	0.34461	9.85845	0.6888	22.608	1343.16	100.016	0.000190735	0.02385	0.022	0.21344	0.0123	0.02344	0.14439
RH5	Triple_depletion	HTLV-1A_WT	Week_07	Blood	batch2
RH5	Triple_depletion	HTLV-1A_WT	Week_10	Blood	batch2
RH5	Triple_depletion	HTLV-1A_WT	Week_12	Blood	batch2	302.444	0.62315	24.7487	0.94252	98.8969	98.1381	54.8063	232.764	2.94925	129.786	66.7278	84.8011	2.38164	4.55535	0.50586	91.7153	0.01176	0.00394	0.40522	142.606	0.17738	5.55171	7.07307	107.091	234.58	109.576	21.7035	67.9991	295.746	115.985	0.00686	0.27317	6.01793	0.83022	27.3927	767.623	80.5136	0.000190735	0.01885	0.03168	0.1706	0.01385	0.0259	0.16809
RH5	Triple_depletion	HTLV-1A_WT	Week_16	Blood	batch2
RH5	Triple_depletion	HTLV-1A_WT	Week_21	Blood	batch2	260.067	0.48951	25.033	1.01838	61.8194	99.1936	44.9931	226.361	2.81011	86.8102	20.9501	94.702	1.86371	5.56026		68.721	0.77134	0.25672	1.07661	106.312	0.06666	7.89075	1.87272	127.314	164.896	134.137	20.8714	54.8092	295.198	97.9042	0.08649	1.56673	4.29692	0.49663	16.2762	775.952	88.7125	0.19878	0.1254	0.09267	0.40732	0.13805	0.20552	2.28029
RKF	Triple_depletion	HTLV-1A_WT	Baseline	Blood	batch2	189.206	0.62025	23.1155	0.45929	73.2706	52.8457	33.9534	244.011	0.59714	49.4453	11.3913	69.036	0.73597	2.26504	0.93618	65.2182	0.19873	0.02321	7.73394	74.264	0.09004	11.5406	3.36021	103.416	118.622	117.306	19.6574	46.9815	282.219	93.7789	0.05756	0.22985	7.13783	0.43354	11.6624	432.004	89.3717	0.04077	0.04476	0.04105	0.11988	0.04932
RKF	Triple_depletion	HTLV-1A_WT	Week_03	Blood	batch2
RKF	Triple_depletion	HTLV-1A_WT	Week_05	Blood	batch2	235.519	0.62566	24.967	0.85359	71.094	46.3137	37.2561	69.041	3.71473	117.253	26.5711	56.8221	1.03093	1.19185	0.17719	65.605	1.02067	0.01001	9.31376	87.7418	0.13646	7.08575	2.73948	90.885	91.3037	164.87	23.8175	49.5527	303.138	127.144	0.088	0.26275	9.30072	0.63144	25.6384	1793.84	123.459	0.00278	0.01016	0.06807	0.05411	0.01082	0.02108	0.1221
RKF	Triple_depletion	HTLV-1A_WT	Week_07	Blood	batch2
RKF	Triple_depletion	HTLV-1A_WT	Week_10	Blood	batch2
RKF	Triple_depletion	HTLV-1A_WT	Week_12	Blood	batch2	218.952	0.64809	29.5964	0.87091	60.0395	54.622	36.5433	46.0546	3.74217	178.208	22.0552	65.1248	2.82399	0.83482	0.24978	48.7999	0.45448	0.00863	15.2386	72.606	0.05016	6.39521	0.94961	87.4406	51.7492	135.791	21.5181	55.216	278.768	87.8533	0.08386	0.17563	6.46384	0.48751	15.6725	797.839	102.942	0.000190735	0.01285	0.07432	0.08157	0.03604	0.02715	0.18042
RKF	Triple_depletion	HTLV-1A_WT	Week_16	Blood	batch2
RKF	Triple_depletion	HTLV-1A_WT	Week_21	Blood	batch2	193.711	0.48721	25.9039	0.72422	74.4799	81.8034	37.6028	23.291	1.74747	117.363	21.5794	72.728	0.89305	0.43179	0.23741	48.2335	0.13344	0.02322	5.57466	76.6995	0.13977	7.61727	0.57143	84.75	52.2186	100.841	17.2768	50.9881	238.157	84.6329	0.08316	0.00161577	5.66469	0.53231	18.9317	860.906	100.32	0.000190735	0.03074	0.03252	0.02945	0.014	0.02613	0.17041
DHF6	Triple_depletion	HTLV-1ACoI-L	Baseline	Blood	batch2	224.346	1.05631	34.2859	1.70056	117.87	47.9515	62.4614	426.802	5.76079	310.078	200.626	89.5282	1.58256	2.77679	0.15874	63.3524	0.86776	2.27315	8.89501	117.135	0.15061	8.36678	8.6019	115.949	170.614	83.5854	27.1095	56.0469	293.923	119.802	0.0387	0.45905	8.10689	0.45694	34.209	1844.5	98.5936	0.000190735	0.02628	0.16041	0.17775	0.01664	0.01948	0.10745
DHF6	Triple_depletion	HTLV-1ACoI-L	Week_03	Blood	batch2
DHF6	Triple_depletion	HTLV-1ACoI-L	Week_05	Blood	batch2	180.529	0.66906	37.2536	1.9315	86.4307	37.441	61.7291	258.011	8.4974	320.564	201.348	70.2814	4.18856	2.26259	0.53284	32.8175	0.67091	1.05918	11.4392	114.625	0.04443	7.11003	5.55456	108.352	81.2186	88.2026	39.278	67.0134	265.569	102.185	0.00759	0.14968	8.12795	0.6186	36.3524	1710.98	73.0387	0.00491	0.01646	0.11325	0.13191	0.01516	0.02795	0.18833
DHF6	Triple_depletion	HTLV-1ACoI-L	Week_07	Blood	batch2
DHF6	Triple_depletion	HTLV-1ACoI-L	Week_10	Blood	batch2
DHF6	Triple_depletion	HTLV-1ACoI-L	Week_12	Blood	batch2	670.15	0.71676	37.6727	7.62542	71.7248	149.835	82.3506	284.414	59.1268	1033.4	470.278	111.734	37.1314	1.63388	0.22844	61.0389	0.53219	0.49146	4.53715	150.096	0.56431	7.66496	5.81373	144.498	148.021	184.397	38.8456	92.7471	272.398	126.731	0.01987	0.1251	6.9093	0.80669	32.8812	2007.23	109.02	0.000190735	0.03491	0.28888	0.18494	0.03967	0.02539	0.16317
DHF6	Triple_depletion	HTLV-1ACoI-L	Week_16	Blood	batch2
DHF6	Triple_depletion	HTLV-1ACoI-L	Week_21	Blood	batch2	360.057	0.57122	23.2601	1.99594	85.5029	131.91	40.5697	96.7687	16.9815	452.163	163.198	88.4295	1.78173	1.08493	0.15755	59.2103	0.67888	0.85134	4.75818	102.12	0.16704	7.24794	1.43382	130.825	114.696	165.438	36.5922	58.8067	368.321	124.838	0.05433	0.23747	5.94819	0.4863	33.7405	2645.93	106.123	0.000190735	0.02182	0.18393	0.05354	0.01641	0.01938	0.10651
[truncated: 94 more columns]

## Sheet: Figure 6
	Sample ID	MHL Number	Block	Lobe	Fibrosis	Pulmonary Inflammatory Infiltrates	Inflammatory infiltrate Location	Other			Sample ID	Lobe	Description					Lung_Virus _Variables														Plotted_Figure_6
HTLV-1A_Study_2	TRE	25002096	1	Right Cranial	mild, pleural	lymphocytic, rare eos, mild	perivascular	Focal intralumenal mucus		HTLV-1A/CoI-L_Study_1	TMN	Right Cranial	Multinucleated giant cells, histiocytes, type 2 cell hyperplasia, subpleural and interestitital fibrosis					Animal_ID	Lung_Lobes	DNA_gag	DNA_orfI_II	RNA_gag	RNA_rex_orf_I	RNA_Tax	RNA_usHBZ	RNA_sHBZ	Bronchiectasis	Fibrosis				variable	DG8Z	TMN	TiT	DHF6	RA6	TRE	TZW	RH5	RKF
	TRE	25002096	2	Right Middle	mild, pleural / interstitial (focal)	lymphocytic, histiocytes, mild	perivascular / bronchiolar	Focal intralumenal mucus			TMN	Right Caudal	mild subpleral fibrosis and alveolar histioytosis					DG8Z	Right Cranial	0	0	1	1	0	1	0	0	negative				Right Cranial__DNA_gag	0	0	0	1	0	0	0	0	0
	TRE	25002096	3	Right Caudal	mild, pleural	lymphocytic, histiocytes, mild	perivascular				TMN	Right Middle	mild subpleral fibrosis, alveolar histioytosis, type 2 cell hyperplasia					DG8Z	Right Middle	0	1	1	1	0	0	1	1	negative				Right Cranial__DNA_orfI_II	0	0	0	1	0	0	0	0	0
	TRE	25002096	4	Accessory			minimal, perivascular				TMN	Accessory	mild subpleral fibrosis and alveolar histioytosis					DG8Z	Right Caudal	0	0	1	0	0	0	1	1	negative				Right Cranial__RNA_gag	1	1	1	0	0	0	0	0	0
	TRE	25002096	5	Left Cranial/Cranial part (green)	moderate, pleural / interstitial (focal)	lymphocytic, mild	perivascular/pleural	lymphocytic type II hyperplasia, SM hypertrophy			TMN	Left Cranial/ Cranial part	mild subpleral and interestitital fibrosis, foreign body granuloma, multinucleated giant cells are engulfing some foreign bodies. Squamous metaplasia in bronchial epithlium? May be					DG8Z	Accessory	0	0	1	0	0	0	1	1	negative				Right Cranial__RNA_rex_orf_I	1	0	1	1	0	0	0	0	0
	TRE	25002096	6	Left Cranial/Caudal part (olive)	mild, pleural	lymphocytic, rare eos, mild	perivascular / interstitial				TMN	Left Cranial/ Caudal part	mild subpleral and interestitital fibrosis, foreign body granuloma , multinucleated giant cells are engulfing some foreign bodies					DG8Z	Left Cranial Cranial part	0	1	0	0	0	0	0	1	negative				Right Cranial__RNA_Tax	0	1	0	0	0	0	0	0	0
	TRE	25002096	7	Left Caudal	mild, pleural / interstitial (focal)	lymphocytic, histiocytes, rare eos, mild	perivascular / bronchiolar				TMN	Left Caudal	mild subpleral and interestitital fibrosis, foreign body granuloma, multinucleated giant cells are engulfing some foreign bodies, histiocytes					DG8Z	Left Cranial Caudal part	0	0	1	0	0	0	0	1	negative				Right Cranial__RNA_usHBZ	1	0	0	1	0	0	0	0	0
	RH5	25002097	1	Right Cranial	mild, interstitial	lymphocytic histiocytes, rare eos, mild	perivascular / interstitial				DG8Z	Right Cranial	histiocytic pneumonia (lipid type) and type 2 cell hyperplasia					DG8Z	Left Caudal	0	0	1	1	0	0	0	1	negative				Right Cranial__RNA_sHBZ	0	1	1	1	0	0	0	0	0
	RH5	25002097	2	Right Middle	mild, interstitial	lymphocytic histiocytes, rare eos, mild	perivascular / interstitial				DG8Z	Right Caudal	bronchiectasis, dilated bornchioles with mild pneumonia, edema, congestion, bacteria/contaminant					TMN	Right Cranial	0	0	1	0	1	0	1	0	Mild_fibrosis				Right Cranial__Bronchiectasis	0	0	1			0		0	0
	RH5	25002097	3	Right Caudal		lymphocytic histiocytes, rare eos, mild	perivascular				DG8Z	Right Middle	bronchiectasis, dilated bornchioles with mild pneumonia. congestion and hemorrhage					TMN	Right Middle	0	0	0	0	0	0	0	0	Mild_fibrosis				Right Cranial__Fibrosis	0	1	0			1		1	1
	RH5	25002097	4	Accessory		lymphocytic histiocytes, rare eos, mild	perivascular				DG8Z	Accessory	bronchiectasis, dilated bornchioles with mild pneumonia					TMN	Right Caudal	0	0	0	1	1	0	1	0	Mild_fibrosis				Right Middle__DNA_gag	0	0	0	1	0	0	0	0	0
	RH5	25002097	5	Left Cranial/Cranial part (green)		lymphocytic histiocytes, minimal	perivascular				DG8Z	Left Cranial/ Cranial part	bronchiectasis					TMN	Accessory	0	0	1	0	0	0	0	0	Mild_fibrosis				Right Middle__DNA_orfI_II	1	0	0	1	0	0	0	0	0
	RH5	25002097	6	Left Cranial/Caudal part (olive)		lymphocytic histiocytes, rare eos, mild	perivascular				DG8Z	Left Cranial/ Caudal part	bronchiectasis with pneumonia and type 2 cell hyperplasia					TMN	Left Cranial Cranial part	0	0	1	0	0	0	0	0	Mild_fibrosis				Right Middle__RNA_gag	1	0	0	0	0	0	0	0	0
	RH5	25002097	6A			lymphocytic, minimal	perivascular				DG8Z	Left Caudal	bronchiectasis with pneumonia and type 2 cell hyperplasia					TMN	Left Cranial Caudal part	0	0	1	0	1	0	1	0	Mild_fibrosis				Right Middle__RNA_rex_orf_I	1	0	1	0	0	0	0	1	0
	RH5	25002097	7	Left Caudal		lymphocytic, minimal	perivascular				TIT	Right Cranial	bronchiectasis, hemorrhage, edmea					TMN	Left Caudal	0	0	1	1	1	0	1	0	Mild_fibrosis				Right Middle__RNA_Tax	0	0	1	0	0	0	0	0	0
	RKF	25002098	1	Right Cranial	moderate, pleural / interstitial (focal)	lymphocytic, minimal	perivascular	focal honeycomb fibrosis			TIT	Right Caudal	hemorrhage and congestion					TiT	Right Cranial	0	0	1	1	0	0	1	1	negative				Right Middle__RNA_usHBZ	0	0	0	1	0	1	0	0	0
	RKF	25002098	2	Right Middle		lymphocytic histiocytes, minimal	perivascular				TIT	Right Middle	mild hemorrhage, congestion, edema					TiT	Right Middle	0	0	0	1	1	0	0	0	negative				Right Middle__RNA_sHBZ	1	0	0	0	0	0	0	0	0
	RKF	25002098	3	Right Caudal		lymphocytic, minimal	perivascular				TIT	Accessory	No Specific Findings					TiT	Right Caudal	0	1	1	1	0	0	1	0	negative				Right Middle__Bronchiectasis	1	0	0			0		0	0
	RKF	25002098	4	Accessory		lymphocytic histiocytes, minimal	perivascular				TIT	Left Cranial/ Cranial part	minimum focal pneumonia					TiT	Accessory	0	0	1	1	1	0	1	0	negative				Right Middle__Fibrosis	0	1	0			1		1	0
	RKF	25002098	5	Left Cranial/Cranial part (green)	mild, pleural / interstitial (focal)	lymphocytic histiocytes, minimal	perivascular / interstitial	Focal intralumenal mucus			TIT	Left Cranial/ Caudal part	edema and congestion					TiT	Left Cranial Cranial part	0	0	1	1	0	0	0	0	negative				Right Caudal__DNA_gag	0	0	0	1	0	0	0	0	1
	RKF	25002098	6	Left Cranial/Caudal part (olive)	mild, pleural						TIT	Left Caudal	hemorrhage and congestion					TiT	Left Cranial Caudal part	0	0	1	0	0	0	0	0	negative				Right Caudal__DNA_orfI_II	0	0	1	0	0	0	0	0	0
	RKF	25002098	7	Left Caudal		lymphocytic histiocytes, minimal	perivascular											TiT	Left Caudal	1	0	1	1	0	0	0	0	negative				Right Caudal__RNA_gag	1	0	1	0	0	0	0	0	0
																		DHF6	Right Cranial	1	1	0	1	0	1	1						Right Caudal__RNA_rex_orf_I	0	1	1	1	0	0	0	0	0
																		DHF6	Right Middle	1	1	0	0	0	1	0						Right Caudal__RNA_Tax	0	1	0	0	0	0	0	0	0
																		DHF6	Right Caudal	1	0	0	1	0	0	1						Right Caudal__RNA_usHBZ	0	0	0	0	0	0	0	0	0
																		DHF6	Accessory	0	0	0	1	0	1	1						Right Caudal__RNA_sHBZ	1	1	1	1	0	0	0	0	0
																		DHF6	Left Cranial Cranial part	1	0	0	1	0	1	1						Right Caudal__Bronchiectasis	1	0	0			0		0	0
																		DHF6	Left Cranial Caudal part	1	1	0	0	0	1	1						Right Caudal__Fibrosis	0	1	0			1		0	0
																		DHF6	Left Caudal	0	1	0	1	0	1	1						Accessory__DNA_gag	0	0	0	0	0	0	0	1	0
																		RA6	Right Cranial	0	0	0	0	0	0	0						Accessory__DNA_orfI_II	0	0	0	0	0	0	0	0	0
																		RA6	Right Middle	0	0	0	0	0	0	0						Accessory__RNA_gag	1	1	1	0	0	0	0	0	0
																		RA6	Right Caudal	0	0	0	0	0	0	0						Accessory__RNA_rex_orf_I	0	0	1	1	0	0	0	0	0
																		RA6	Accessory	0	0	0	0	0	0	0						Accessory__RNA_Tax	0	0	1	0	0	0	0	0	0
																		RA6	Left Cranial Cranial part	0	0	0	0	0	0	0						Accessory__RNA_usHBZ	0	0	0	1	0	0	0	0	0
																		RA6	Left Cranial Caudal part	0	0	0	0	0	0	0						Accessory__RNA_sHBZ	1	0	1	1	0	0	0	0	0
																		RA6	Left Caudal	0	0	0	0	0	0	0						Accessory__Bronchiectasis	1	0	0			0		0	0
																		TRE	Right Cranial	0	0	0	0	0	0	0	0	Mild_fibrosis				Accessory__Fibrosis	0	1	0			0		0	0
																		TRE	Right Middle	0	0	0	0	0	1	0	0	Mild_fibrosis				Left Cranial Cranial part__DNA_gag	0	0	0	1	0	0	1	0	0
																		TRE	Right Caudal	0	0	0	0	0	0	0	0	Mild_fibrosis				Left Cranial Cranial part__DNA_orfI_II	1	0	0	0	0	0	0	0	0
																		TRE	Accessory	0	0	0	0	0	0	0	0	negative				Left Cranial Cranial part__RNA_gag	0	1	1	0	0	0	0	0	0
																		TRE	Left Cranial Cranial part	0	0	0	0	0	1	0	0	Mild_fibrosis				Left Cranial Cranial part__RNA_rex_orf_I	0	0	1	1	0	0	1	0	0
																		TRE	Left Cranial Caudal part	0	0	0	1	0	0	0	0	Mild_fibrosis				Left Cranial Cranial part__RNA_Tax	0	0	0	0	0	0	0	0	0
																		TRE	Left Caudal	0	0	0	1	0	0	0	0	Mild_fibrosis				Left Cranial Cranial part__RNA_usHBZ	0	0	0	1	0	1	0	0	0
																		TZW	Right Cranial	0	0	0	0	0	0	0						Left Cranial Cranial part__RNA_sHBZ	0	0	0	1	0	0	0	0	0
																		TZW	Right Middle	0	0	0	0	0	0	0						Left Cranial Cranial part__Bronchiectasis	1	0	0			0		0	0
																		TZW	Right Caudal	0	0	0	0	0	0	0						Left Cranial Cranial part__Fibrosis	0	1	0			1		0	1
																		TZW	Accessory	0	0	0	0	0	0	0						Left Cranial Caudal part__DNA_gag	0	0	0	1	0	0	0	0	0
																		TZW	Left Cranial Cranial part	1	0	0	1	0	0	0						Left Cranial Caudal part__DNA_orfI_II	0	0	0	1	0	0	0	0	0
																		TZW	Left Cranial Caudal part	0	0	0	1	0	0	0						Left Cranial Caudal part__RNA_gag	1	1	1	0	0	0	0	0	0
																		TZW	Left Caudal	0	0	0	1	0	0	0						Left Cranial Caudal part__RNA_rex_orf_I	0	0	0	0	0	1	1	1	0
																		RH5	Right Cranial	0	0	0	0	0	0	0	0	Mild_fibrosis				Left Cranial Caudal part__RNA_Tax	0	1	0	0	0	0	0	0	0
																		RH5	Right Middle	0	0	0	1	0	0	0	0	Mild_fibrosis				Left Cranial Caudal part__RNA_usHBZ	0	0	0	1	0	0	0	0	0
																		RH5	Right Caudal	0	0	0	0	0	0	0	0	negative				Left Cranial Caudal part__RNA_sHBZ	0	1	0	1	0	0	0	0	0
																		RH5	Accessory	1	0	0	0	0	0	0	0	negative				Left Cranial Caudal part__Bronchiectasis	1	0	0			0		0	0
																		RH5	Left Cranial Cranial part	0	0	0	0	0	0	0	0	negative				Left Cranial Caudal part__Fibrosis	0	1	0			1		0	1
																		RH5	Left Cranial Caudal part	0	0	0	1	0	0	0	0	negative				Left Caudal__DNA_gag	0	0	1	0	0	0	0	0	0
																		RH5	Left Caudal	0	0	0	0	0	0	0	0	negative				Left Caudal__DNA_orfI_II	0	0	0	1	0	0	0	0	0
																		RKF	Right Cranial	0	0	0	0	0	0	0	0	Moderate_fibrosis				Left Caudal__RNA_gag	1	1	1	0	0	0	0	0	0
																		RKF	Right Middle	0	0	0	0	0	0	0	0	negative				Left Caudal__RNA_rex_orf_I	1	1	1	1	0	1	1	0	0
																		RKF	Right Caudal	1	0	0	0	0	0	0	0	negative				Left Caudal__RNA_Tax	0	1	0	0	0	0	0	0	0
																		RKF	Accessory	0	0	0	0	0	0	0	0	negative				Left Caudal__RNA_usHBZ	0	0	0	1	0	0	0	0	0
																		RKF	Left Cranial Cranial part	0	0	0	0	0	0	0	0	Mild_fibrosis				Left Caudal__RNA_sHBZ	0	1	0	1	0	0	0	0	0
																		RKF	Left Cranial Caudal part	0	0	0	0	0	0	0	0	Mild_fibrosis				Left Caudal__Bronchiectasis	1	0	0			0		0	0
																		RKF	Left Caudal	0	0	0	0	0	0	0	0	negative				Left Caudal__Fibrosis	0	1	0			1		0	0
																																Num_Pos_Lobes__DNA_gag	0	0	1	5	0	0	1	1	1
																																Num_Pos_Lobes__DNA_orfI_II	2	0	1	4	0	0	0	0	0
																																Num_Pos_Lobes__RNA_gag	6	5	6	0	0	0	0	0	0
																																Num_Pos_Lobes__RNA_rex_orf_I	3	2	6	5	0	2	3	2	0
																																Num_Pos_Lobes__RNA_Tax	0	4	2	0	0	0	0	0	0
																																Num_Pos_Lobes__RNA_usHBZ	1	0	0	6	0	2	0	0	0
																																Num_Pos_Lobes__RNA_sHBZ	3	4	3	6	0	0	0	0	0
																																Num_Pos_Lobes__Bronchiectasis	6	0	1			0		0	0
																																Num_Pos_Lobes__Fibrosis	0	7	0			6		2	3
																																Right Cranial__Num_Pos_Vars	3	4	4			1		1	1
																																Right Middle__Num_Pos_Vars	5	1	2			2		2	0
																																Right Caudal__Num_Pos_Vars	3	4	4			1		0	1
																																Accessory__Num_Pos_Vars	3	2	4			0		1	0
																																Left Cranial Cranial part__Num_Pos_Vars	2	2	2			2		0	1
																																Left Cranial Caudal part__Num_Pos_Vars	2	4	1			2		1	1
																																Left Caudal__Num_Pos_Vars	3	5	3			2		0	0

## Sheet: Supplementary Figure 1
Supplementary Figure 1a						Supplementary Figure 1b

## Sheet: Supplementary Figure 2 and 4
Whole_Blood_Phenotyping																			Data_Plotted_Supplementary_Figure_2																Data_Plotted_Supplementary_Figure_4
Animal_ID	Treatment	Virus	Time	Compartment	Batch	eosinophil	CD3_CD8_absolute_count	CD3_CD8_Frequency	CD3_CD4_absolute_count	CD3_CD4_Frequency	Monocyte_absolute_count	Monocyte_Frequency	CD45_NKG2a_Frequency	Neutrophiles_absolute_count	CD20_	Lymphocytes			Animal_ID	Treatment_virus_compartment	TimePoint	CD3+CD8+ (Absolute count)	CD3+CD8+ (Frequency)	CD45+NKG2A+ (Frequency)	Monocyte (Absolute count)	Monocyte (Frequency)	CD3+CD4+ (Absolute count)	CD3+CD4+ (Frequency)	Lymphocytes (Absolute count)	CD20+ (Absolute count)	Neutrophil (Absolute count)	Eosinophil (Absolute count)			Animal_ID	Treatment_virus_compartment	TimePoint	CD3+CD8+ (Absolute count)	CD3+CD8+ (Frequency)	CD45+NKG2A+ (Frequency)	Monocyte (Absolute count)	Monocyte (Frequency)	CD3+CD4+ (Absolute count)	CD3+CD4+ (Frequency)	Lymphocytes (Absolute count)	CD20+ (Absolute count)	Neutrophil (Absolute count)
TKM	No_depletion	HTLV-1ACoI-L	Baseline	Blood	batch1	121	536	23.4	1070	33.6	363	14.2	6.07	9075	1592	2541			16P042	No_depletion__HTLV-1ACoI-L__Blood	day0	433	25	12.7	118	13.1	729	26.5	1534	3395	4012	236			16P042	No_depletion__HTLV-1ACoI-L__Blood	day0	433	25	12.7	118	13.1	729	26.5	1534	3395	4012
TKM	No_depletion	HTLV-1ACoI-L	Day0	Blood	batch1	184	852	20.6	1409	34.2	276	13.8	2.23	5428	1075	3312			16P042	No_depletion__HTLV-1ACoI-L__Blood	week00	330	25.3	11.3	114	16.1	515	26.6	1292	3624	2204	190			16P042	No_depletion__HTLV-1ACoI-L__Blood	week00	330	25.3	11.3	114	16.1	515	26.6	1292	3624	2204
TKM	No_depletion	HTLV-1ACoI-L	Week_05	Blood	batch1	261	1455	27	1976	35.3	261	7.96	6.69	3480	1054	4698			DGM9	No_depletion__HTLV-1ACoI-L__Blood	day0	834	21.6	3.54	237	15.6	1229	31.4	2844	1161	4661	158			16P042	No_depletion__HTLV-1ACoI-L__Blood	week05	547	24.1	7.49	150	9.59	848	36.4	1950	2975	2650
TKM	No_depletion	HTLV-1ACoI-L	Week_12	Blood	batch1	122	851	21.8	1498	18.8	122	7.27	8.42	2257	1443	3599			DGM9	No_depletion__HTLV-1ACoI-L__Blood	week00	480	27.9	6.61	492	9.14	921	35.6	2542	1275	5084	82			16P042	No_depletion__HTLV-1ACoI-L__Blood	week12	538	20.4	11	165	11.6	825	25.3	2420	1595	2695
TKM	No_depletion	HTLV-1ACoI-L	Week_21	Blood	batch1	61	893.394	21.7	1307.22	21.2	244	10.8	8.35	2196	1321.78	3599			TKM	No_depletion__HTLV-1ACoI-L__Blood	day0	852	20.6	2.23	276	13.8	1409	34.2	3312	1075	5428	184			16P042	No_depletion__HTLV-1ACoI-L__Blood	week21	536.172	19.2	7.54	132	11.2	823.734	28.1	2112	1071.14	2068
TiT	No_depletion	HTLV-1ACoI-L	Baseline	Blood	batch1	838	754	30.1	1259	20.2	207	17	8.84	2760	1572	3105			TKM	No_depletion__HTLV-1ACoI-L__Blood	week00	536	23.4	6.07	363	14.2	1070	33.6	2541	1592	9075	121			DGM9	No_depletion__HTLV-1ACoI-L__Blood	day0	834	21.6	3.54	237	15.6	1229	31.4	2844	1161	4661
TiT	No_depletion	HTLV-1ACoI-L	Day0	Blood	batch1	501	910	24	1371	29.9	334	18.3	3.05	12692	1850	3173			TiT	No_depletion__HTLV-1ACoI-L__Blood	day0	910	24	3.05	334	18.3	1371	29.9	3173	1850	12692	501			DGM9	No_depletion__HTLV-1ACoI-L__Blood	week00	480	27.9	6.61	492	9.14	921	35.6	2542	1275	5084
TiT	No_depletion	HTLV-1ACoI-L	Week_05	Blood	batch1	770	971	23.9	1274	32	280	7.31	7.12	2450	1530	3500			TiT	No_depletion__HTLV-1ACoI-L__Blood	week00	754	30.1	8.84	207	17	1259	20.2	3105	1572	2760	838			DGM9	No_depletion__HTLV-1ACoI-L__Blood	week05	628	18.4	3.79	316	15.7	1171	33.3	2370	1419	12952
TiT	No_depletion	HTLV-1ACoI-L	Week_12	Blood	batch1	354	1128	23.7	1454	26	354	17	8.45	7080	1675	4012			DG8Z	Triple_depletion__HTLV-1ACoI-L__Blood	day0	0	0.011	0	180	12	692	46.5	1170	2161	3060	90			DGM9	No_depletion__HTLV-1ACoI-L__Blood	week12	697	20.2	6.07	237	14.7	1100	24.9	3002	1207	4424
TiT	No_depletion	HTLV-1ACoI-L	Week_21	Blood	batch1	212	944.146	25.5	1310.17	31.8	106	50.6	6.6	1484	1561.08	3498			DG8Z	Triple_depletion__HTLV-1ACoI-L__Blood	week00	758	22.9	16.7	208	9.92	1061	26.8	2444	1435	2444	104			DGM9	No_depletion__HTLV-1ACoI-L__Blood	week21	754.932	21.9	4.43	172	14.2	1117.96	32.9	2064	1272.46	2021
DGM9	No_depletion	HTLV-1ACoI-L	Baseline	Blood	batch1	82	480	27.9	921	35.6	492	9.14	6.61	5084	1275	2542			DG8i	Triple_depletion__HTLV-1ACoI-L__Blood	day0	0	0	0	159	10.7	841	49.3	1272	2590	3763	106			TKM	No_depletion__HTLV-1ACoI-L__Blood	day0	852	20.6	2.23	276	13.8	1409	34.2	3312	1075	5428
DGM9	No_depletion	HTLV-1ACoI-L	Day0	Blood	batch1	158	834	21.6	1229	31.4	237	15.6	3.54	4661	1161	2844			DG8i	Triple_depletion__HTLV-1ACoI-L__Blood	week00	896	18.8	20.4	721	15.2	1270	26.7	3399	1829	6077	103			TKM	No_depletion__HTLV-1ACoI-L__Blood	week00	536	23.4	6.07	363	14.2	1070	33.6	2541	1592	9075
DGM9	No_depletion	HTLV-1ACoI-L	Week_05	Blood	batch1	158	628	18.4	1171	33.3	316	15.7	3.79	12952	1419	2370			DGX3	Triple_depletion__HTLV-1ACoI-L__Blood	day0	0	0	0	83	5.66	1060	38.2	2573	716	5478	166			TKM	No_depletion__HTLV-1ACoI-L__Blood	week05	1455	27	6.69	261	7.96	1976	35.3	4698	1054	3480
DGM9	No_depletion	HTLV-1ACoI-L	Week_12	Blood	batch1	237	697	20.2	1100	24.9	237	14.7	6.07	4424	1207	3002			DGX3	Triple_depletion__HTLV-1ACoI-L__Blood	week00	724	23.1	5.84	219	9.95	1185	31.1	3139	863	3796	146			TKM	No_depletion__HTLV-1ACoI-L__Blood	week12	851	21.8	8.42	122	7.27	1498	18.8	3599	1443	2257
DGM9	No_depletion	HTLV-1ACoI-L	Week_21	Blood	batch1	43	754.932	21.9	1117.96	32.9	172	14.2	4.43	2021	1272.46	2064			DHF6	Triple_depletion__HTLV-1ACoI-L__Blood	day0	0	0	0	120	6.95	830	35.7	2080	1217	2390	270			TKM	No_depletion__HTLV-1ACoI-L__Blood	week21	893.394	21.7	8.35	244	10.8	1307.22	21.2	3599	1321.78	2196
16P042	No_depletion	HTLV-1ACoI-L	Baseline	Blood	batch1	190	330	25.3	515	26.6	114	16.1	11.3	2204	3624	1292			DHF6	Triple_depletion__HTLV-1ACoI-L__Blood	week00	554	16.7	9.6	550	12.2	800	18.7	3570	1457	3120	200			TiT	No_depletion__HTLV-1ACoI-L__Blood	day0	910	24	3.05	334	18.3	1371	29.9	3173	1850	12692
16P042	No_depletion	HTLV-1ACoI-L	Day0	Blood	batch1	236	433	25	729	26.5	118	13.1	12.7	4012	3395	1534			TMN	Triple_depletion__HTLV-1ACoI-L__Blood	day0	0	0	0	228	11.4	1215	47.5	2052	1410	4940	380			TiT	No_depletion__HTLV-1ACoI-L__Blood	week00	754	30.1	8.84	207	17	1259	20.2	3105	1572	2760
16P042	No_depletion	HTLV-1ACoI-L	Week_05	Blood	batch1	250	547	24.1	848	36.4	150	9.59	7.49	2650	2975	1950			TMN	Triple_depletion__HTLV-1ACoI-L__Blood	week00	1562	33.5	8.35	630	14.1	1703	22.5	4410	1130	3780	180			TiT	No_depletion__HTLV-1ACoI-L__Blood	week05	971	23.9	7.12	280	7.31	1274	32	3500	1530	2450
16P042	No_depletion	HTLV-1ACoI-L	Week_12	Blood	batch1	220	538	20.4	825	25.3	165	11.6	11	2695	1595	2420																			TiT	No_depletion__HTLV-1ACoI-L__Blood	week12	1128	23.7	8.45	354	17	1454	26	4012	1675	7080
16P042	No_depletion	HTLV-1ACoI-L	Week_21	Blood	batch1	88	536.172	19.2	823.734	28.1	132	11.2	7.54	2068	1071.14	2112																			TiT	No_depletion__HTLV-1ACoI-L__Blood	week21	944.146	25.5	6.6	106	50.6	1310.17	31.8	3498	1561.08	1484
TMN	Triple_depletion	HTLV-1ACoI-L	Baseline	Blood	batch1	180	1562	33.5	1703	22.5	630	14.1	8.35	3780	1130	4410																			DG8Z	Triple_depletion__HTLV-1ACoI-L__Blood	day0	0	0.011	0	180	12	692	46.5	1170	2161	3060
TMN	Triple_depletion	HTLV-1ACoI-L	Day0	Blood	batch1	380	0	0	1215	47.5	228	11.4	0	4940	1410	2052																			DG8Z	Triple_depletion__HTLV-1ACoI-L__Blood	week00	758	22.9	16.7	208	9.92	1061	26.8	2444	1435	2444
TMN	Triple_depletion	HTLV-1ACoI-L	Week_05	Blood	batch1	100	236	8.41	1086	33.6	300	11.1	6.47	7100	1152	2500																			DG8Z	Triple_depletion__HTLV-1ACoI-L__Blood	week05	0	0.021	0.044	594	13.4	1611	50.8	3168	1132	15840
TMN	Triple_depletion	HTLV-1ACoI-L	Week_12	Blood	batch1	174	629	11.4	2099	34	435	15.8	9.64	3741	894	4350																			DG8Z	Triple_depletion__HTLV-1ACoI-L__Blood	week12	232	3.81	7.9	561	20.8	1683	34	3553	1077	14586
TMN	Triple_depletion	HTLV-1ACoI-L	Week_21	Blood	batch1	42	575.455	13	1905.76	43.5	126	7	7.33	1638	1158.46	2394																			DG8Z	Triple_depletion__HTLV-1ACoI-L__Blood	week21	252.093	6.89	6.86	174	6.74	1441.88	46.3	2726	1641	2842
DG8Z	Triple_depletion	HTLV-1ACoI-L	Baseline	Blood	batch1	104	758	22.9	1061	26.8	208	9.92	16.7	2444	1435	2444																			DG8i	Triple_depletion__HTLV-1ACoI-L__Blood	day0	0	0	0	159	10.7	841	49.3	1272	2590	3763
DG8Z	Triple_depletion	HTLV-1ACoI-L	Day0	Blood	batch1	90	0	0.011	692	46.5	180	12	0	3060	2161	1170																			DG8i	Triple_depletion__HTLV-1ACoI-L__Blood	week00	896	18.8	20.4	721	15.2	1270	26.7	3399	1829	6077
DG8Z	Triple_depletion	HTLV-1ACoI-L	Week_05	Blood	batch1	198	0	0.021	1611	50.8	594	13.4	0.044	15840	1132	3168																			DG8i	Triple_depletion__HTLV-1ACoI-L__Blood	week05	330	4.35	26	380	4.9	1647	32.6	4465	1153	4560
DG8Z	Triple_depletion	HTLV-1ACoI-L	Week_12	Blood	batch1	561	232	3.81	1683	34	561	20.8	7.9	14586	1077	3553																			DG8i	Triple_depletion__HTLV-1ACoI-L__Blood	week12	371	5.79	26.6	332	13.9	1798	29.4	4233	1072	3486
DG8Z	Triple_depletion	HTLV-1ACoI-L	Week_21	Blood	batch1	58	252.093	6.89	1441.88	46.3	174	6.74	6.86	2842	1641	2726																			DG8i	Triple_depletion__HTLV-1ACoI-L__Blood	week21	344.799	7.62	17.3	300	13.2	1695.5	37	2400	1232.66	7200
DGX3	Triple_depletion	HTLV-1ACoI-L	Baseline	Blood	batch1	146	724	23.1	1185	31.1	219	9.95	5.84	3796	863	3139																			DGX3	Triple_depletion__HTLV-1ACoI-L__Blood	day0	0	0	0	83	5.66	1060	38.2	2573	716	5478
DGX3	Triple_depletion	HTLV-1ACoI-L	Day0	Blood	batch1	166	0	0	1060	38.2	83	5.66	0	5478	716	2573																			DGX3	Triple_depletion__HTLV-1ACoI-L__Blood	week00	724	23.1	5.84	219	9.95	1185	31.1	3139	863	3796
DGX3	Triple_depletion	HTLV-1ACoI-L	Week_05	Blood	batch1	157	188	4.76	1099	32.1	314	9.48	6.14	12717	730	2512																			DGX3	Triple_depletion__HTLV-1ACoI-L__Blood	week05	188	4.76	6.14	314	9.48	1099	32.1	2512	730	12717
DGX3	Triple_depletion	HTLV-1ACoI-L	Week_12	Blood	batch1	218	329	6.76	1712	34	218	9.74	17.2	6322	839	4142																			DGX3	Triple_depletion__HTLV-1ACoI-L__Blood	week12	329	6.76	17.2	218	9.74	1712	34	4142	839	6322
DGX3	Triple_depletion	HTLV-1ACoI-L	Week_21	Blood	batch1	132	255.04	8.16	873.949	28.9	132	8.26	15.9	3102	1026.06	3234																			DGX3	Triple_depletion__HTLV-1ACoI-L__Blood	week21	255.04	8.16	15.9	132	8.26	873.949	28.9	3234	1026.06	3102
DG8i	Triple_depletion	HTLV-1ACoI-L	Baseline	Blood	batch1	103	896	18.8	1270	26.7	721	15.2	20.4	6077	1829	3399																			DHF6	Triple_depletion__HTLV-1ACoI-L__Blood	day0	0	0	0	120	6.95	830	35.7	2080	1217	2390
DG8i	Triple_depletion	HTLV-1ACoI-L	Day0	Blood	batch1	106	0	0	841	49.3	159	10.7	0	3763	2590	1272																			DHF6	Triple_depletion__HTLV-1ACoI-L__Blood	week00	554	16.7	9.6	550	12.2	800	18.7	3570	1457	3120
DG8i	Triple_depletion	HTLV-1ACoI-L	Week_05	Blood	batch1	95	330	4.35	1647	32.6	380	4.9	26	4560	1153	4465																			DHF6	Triple_depletion__HTLV-1ACoI-L__Blood	week05	72	4.52	3.64	570	11.5	644	31.9	5940	193	3420
DG8i	Triple_depletion	HTLV-1ACoI-L	Week_12	Blood	batch1	249	371	5.79	1798	29.4	332	13.9	26.6	3486	1072	4233																			DHF6	Triple_depletion__HTLV-1ACoI-L__Blood	week12	706	7.66	7.91	800	10.2	2361	27.6	5030	1656	4200
DG8i	Triple_depletion	HTLV-1ACoI-L	Week_21	Blood	batch1	100	344.799	7.62	1695.5	37	300	13.2	17.3	7200	1232.66	2400																			DHF6	Triple_depletion__HTLV-1ACoI-L__Blood	week21	756	13	7.98	0	6.87	1924	28.7	0	2015	0
15P044	Triple_depletion	HTLV-1A_WT	Baseline	Blood	batch1		516	20.9	428	19.5	553	23.9	12.2	5372	4783	1817																			TMN	Triple_depletion__HTLV-1ACoI-L__Blood	day0	0	0	0	228	11.4	1215	47.5	2052	1410	4940
15P044	Triple_depletion	HTLV-1A_WT	Week_05	Blood	batch1		222	2.59	848	28.2	837	20.8	7.74	5859	1990	2232																			TMN	Triple_depletion__HTLV-1ACoI-L__Blood	week00	1562	33.5	8.35	630	14.1	1703	22.5	4410	1130	3780
15P044	Triple_depletion	HTLV-1A_WT	Week_12	Blood	batch1		197	4.41	550	23.2	395	27.5	15.3	5451	3287	1659																			TMN	Triple_depletion__HTLV-1ACoI-L__Blood	week05	236	8.41	6.47	300	11.1	1086	33.6	2500	1152	7100
15P044	Triple_depletion	HTLV-1A_WT	Week_21	Blood	batch1		393	8.2	973	26	498	19.1	17.3	5063	3620	2324																			TMN	Triple_depletion__HTLV-1ACoI-L__Blood	week12	629	11.4	9.64	435	15.8	2099	34	4350	894	3741
18C266	Triple_depletion	HTLV-1A_WT	Baseline	Blood	batch1		1300	33.5	1175	31.9	462	8.88	8	3696	3017	3388																			TMN	Triple_depletion__HTLV-1ACoI-L__Blood	week21	575.455	13	7.33	126	7	1905.76	43.5	2394	1158.46	1638
18C266	Triple_depletion	HTLV-1A_WT	Week_05	Blood	batch1		781	8.22	2903	37.9	575	11.8	10.9	5290	1293	5405																			15P044	Triple_depletion__HTLV-1A_WT__Blood	day0	0	0.89	0	486	16.1	280	30.8	729	5465	6480
18C266	Triple_depletion	HTLV-1A_WT	Week_12	Blood	batch1		515	13.7	1340	30.7	208	8.63	18.7	6656	1826	3432																			15P044	Triple_depletion__HTLV-1A_WT__Blood	week00	516	20.9	12.2	553	23.9	428	19.5	1817	4783	5372
18C266	Triple_depletion	HTLV-1A_WT	Week_21	Blood	batch1		2344	23.9	3524	33	384	5.62	10.2	1248	1177	7680																			15P044	Triple_depletion__HTLV-1A_WT__Blood	week05	222	2.59	7.74	837	20.8	848	28.2	2232	1990	5859
17P008	Triple_depletion	HTLV-1A_WT	Baseline	Blood	batch1		534	15.6	1265	37.4	546	20.2	3.58	4056	1624	3120																			15P044	Triple_depletion__HTLV-1A_WT__Blood	week12	197	4.41	15.3	395	27.5	550	23.2	1659	3287	5451
17P008	Triple_depletion	HTLV-1A_WT	Week_05	Blood	batch1		228	2.73	1111	25.9	400	21.5	6.04	6600	804	3000																			15P044	Triple_depletion__HTLV-1A_WT__Blood	week21	393	8.2	17.3	498	19.1	973	26	2324	3620	5063
17P008	Triple_depletion	HTLV-1A_WT	Week_12	Blood	batch1		196	6.31	1012	28.3	414	19.3	12.2	3657	1093	2760																			17P008	Triple_depletion__HTLV-1A_WT__Blood	day0	0	0.47	0	292	14.8	1075	50.3	1752	1907	5110
17P008	Triple_depletion	HTLV-1A_WT	Week_21	Blood	batch1		393	6.27	2187	38.8	525	17	8.39	3000	984	3825																			17P008	Triple_depletion__HTLV-1A_WT__Blood	week00	534	15.6	3.58	546	20.2	1265	37.4	3120	1624	4056
17P062	Triple_depletion	HTLV-1A_WT	Baseline	Blood	batch1		594	15	1014	24.5	496	19.2	10.5	8556	1458	3100																			17P008	Triple_depletion__HTLV-1A_WT__Blood	week05	228	2.73	6.04	400	21.5	1111	25.9	3000	804	6600
17P062	Triple_depletion	HTLV-1A_WT	Week_05	Blood	batch1		3	0	1035	24.4	520	28	0.01	9360	747	2990																			17P008	Triple_depletion__HTLV-1A_WT__Blood	week12	196	6.31	12.2	414	19.3	1012	28.3	2760	1093	3657
17P062	Triple_depletion	HTLV-1A_WT	Week_12	Blood	batch1		133	2.82	754	20.1	652	29.4	17	13040	1250	2445																			17P008	Triple_depletion__HTLV-1A_WT__Blood	week21	393	6.27	8.39	525	17	2187	38.8	3825	984	3000
17P062	Triple_depletion	HTLV-1A_WT	Week_21	Blood	batch1		184	3.78	1177	31.4	328	17.2	17.3	4756	1275	2788																			17P039	Triple_depletion__HTLV-1A_WT__Blood	day0	0	0.4	0.023	385	9.24	1006	53.1	1694	2142	5390
17P039	Triple_depletion	HTLV-1A_WT	Baseline	Blood	batch1		555	18.2	1297	35.2	798	10.8	4.4	7068	1512	3192																			17P039	Triple_depletion__HTLV-1A_WT__Blood	week00	555	18.2	4.4	798	10.8	1297	35.2	3192	1512	7068
17P039	Triple_depletion	HTLV-1A_WT	Week_05	Blood	batch1		128	1.56	1459	41.5	798	15.7	5.48	9044	1275	3192																			17P039	Triple_depletion__HTLV-1A_WT__Blood	week05	128	1.56	5.48	798	15.7	1459	41.5	3192	1275	9044
17P039	Triple_depletion	HTLV-1A_WT	Week_12	Blood	batch1		111	2.47	1006	37.7	414	17.9	9.51	10902	1503	2346																			17P039	Triple_depletion__HTLV-1A_WT__Blood	week12	111	2.47	9.51	414	17.9	1006	37.7	2346	1503	10902
17P039	Triple_depletion	HTLV-1A_WT	Week_21	Blood	batch1		298	4.58	2412	54.7	567	8.47	6.91	3807	1516	3402																			17P039	Triple_depletion__HTLV-1A_WT__Blood	week21	298	4.58	6.91	567	8.47	2412	54.7	3402	1516	3807
15P044	Triple_depletion	HTLV-1A_WT	Day0	Blood	batch1		0	0.89	280	30.8	486	16.1	0	6480	5465	729																			17P062	Triple_depletion__HTLV-1A_WT__Blood	day0	0	0	0	154	0	699	0	1463	1891	5929
18C266	Triple_depletion	HTLV-1A_WT	Day0	Blood	batch1		0	0.85	682	43.2	136	14.9	0.038	2040	4510	1054																			17P062	Triple_depletion__HTLV-1A_WT__Blood	week00	594	15	10.5	496	19.2	1014	24.5	3100	1458	8556
17P008	Triple_depletion	HTLV-1A_WT	Day0	Blood	batch1		0	0.47	1075	50.3	292	14.8	0	5110	1907	1752																			17P062	Triple_depletion__HTLV-1A_WT__Blood	week05	3	0	0.01	520	28	1035	24.4	2990	747	9360
17P062	Triple_depletion	HTLV-1A_WT	Day0	Blood	batch1		0		699		154			5929	1891	1463																			17P062	Triple_depletion__HTLV-1A_WT__Blood	week12	133	2.82	17	652	29.4	754	20.1	2445	1250	13040
17P039	Triple_depletion	HTLV-1A_WT	Day0	Blood	batch1		0	0.4	1006	53.1	385	9.24	0.023	5390	2142	1694																			17P062	Triple_depletion__HTLV-1A_WT__Blood	week21	184	3.78	17.3	328	17.2	1177	31.4	2788	1275	4756
RA6	Triple_depletion	HTLV-1A_WT	Baseline	Blood	batch2	100	1000	28.7	1887	31.9	540	11.8	1.66	3350	1364.44	3470																			18C266	Triple_depletion__HTLV-1A_WT__Blood	day0	0	0.85	0.038	136	14.9	682	43.2	1054	4510	2040
RA6	Triple_depletion	HTLV-1A_WT	Day0	Blood	batch2	90	0	0	614	40.2	200	16.7	0	3700	682.82	1680																			18C266	Triple_depletion__HTLV-1A_WT__Blood	week00	1300	33.5	8	462	8.88	1175	31.9	3388	3017	3696
RA6	Triple_depletion	HTLV-1A_WT	Week_05	Blood	batch2	220	23	3.37	115	38.1	290	11.8	2.21	1880	39	3140																			18C266	Triple_depletion__HTLV-1A_WT__Blood	week05	781	8.22	10.9	575	11.8	2903	37.9	5405	1293	5290
RA6	Triple_depletion	HTLV-1A_WT	Week_12	Blood	batch2	80	254.3	7.35	1746.44	42.6	280	12.4	5.61	1620	979.253	620																			18C266	Triple_depletion__HTLV-1A_WT__Blood	week12	515	13.7	18.7	208	8.63	1340	30.7	3432	1826	6656
RA6	Triple_depletion	HTLV-1A_WT	Week_21	Blood	batch2		557.988	10.8	2962.48	46.5		14.1	5.77		1372																				18C266	Triple_depletion__HTLV-1A_WT__Blood	week21	2344	23.9	10.2	384	5.62	3524	33	7680	1177	1248
TRE	Triple_depletion	HTLV-1A_WT	Baseline	Blood	batch2	260	276	19.2	566	20.9	440	20.1	11.5	1910	341.139	5600																			RA6	Triple_depletion__HTLV-1A_WT__Blood	day0	0	0	0	200	16.7	614	40.2	1680	682.82	3700
TRE	Triple_depletion	HTLV-1A_WT	Day0	Blood	batch2	100	0	0	492	38.3	270	22.5	0	9080	579.741	1240																			RA6	Triple_depletion__HTLV-1A_WT__Blood	week00	1000	28.7	1.66	540	11.8	1887	31.9	3470	1364.44	3350
TRE	Triple_depletion	HTLV-1A_WT	Week_05	Blood	batch2	160	0	0	880	51.7	470	11	0	3050	137	4080																			RA6	Triple_depletion__HTLV-1A_WT__Blood	week05	23	3.37	2.21	290	11.8	115	38.1	3140	39	1880
TRE	Triple_depletion	HTLV-1A_WT	Week_12	Blood	batch2	100	149.447	2.45	1733.09	39.1	340	12.2	12	5470	1080.87	3860																			RA6	Triple_depletion__HTLV-1A_WT__Blood	week12	254.3	7.35	5.61	280	12.4	1746.44	42.6	620	979.253	1620
TRE	Triple_depletion	HTLV-1A_WT	Week_21	Blood	batch2		120.751	4.18	1041.44	35.3		10.3	16.1		335																				RA6	Triple_depletion__HTLV-1A_WT__Blood	week21	557.988	10.8	5.77	0	14.1	2962.48	46.5	0	1372	0
TZW	Triple_depletion	HTLV-1A_WT	Baseline	Blood	batch2	250	654	14.1	2438	51.2	290	8.77	7.4	4450	698.735	2290																			RH5	Triple_depletion__HTLV-1A_WT__Blood	day0	0	0	0	120	18.8	590	43.1	910	630.824	1830
TZW	Triple_depletion	HTLV-1A_WT	Day0	Blood	batch2	190	1	0	897	44.3	310	14.9	0	4690	785.929	1170																			RH5	Triple_depletion__HTLV-1A_WT__Blood	week00	977	20.9	7.62	200	18.5	1296	27.1	3090	848.623	2060
TZW	Triple_depletion	HTLV-1A_WT	Week_05	Blood	batch2	230	41	2.57	444	53.4	300	8.26	8.84	3840	68	3780																			RH5	Triple_depletion__HTLV-1A_WT__Blood	week05	48	5.82	8.03	280	9.72	126	34	3070	35	3220
TZW	Triple_depletion	HTLV-1A_WT	Week_12	Blood	batch2	280	415.581	1.96	4375.78	52.7	290	9.29	20.7	2450	1379.77	4790																			RH5	Triple_depletion__HTLV-1A_WT__Blood	week12	211.812	4.95	16.1	310	9.3	1474.32	32.4	3550	574.396	3830
TZW	Triple_depletion	HTLV-1A_WT	Week_21	Blood	batch2		165.666	2.76	2841.29	59.5		3.93	15.1		676																				RH5	Triple_depletion__HTLV-1A_WT__Blood	week21	266.819	6.54	17.4	0	7.13	1936.64	28.9	0	707	0
RH5	Triple_depletion	HTLV-1A_WT	Baseline	Blood	batch2	240	977	20.9	1296	27.1	200	18.5	7.62	2060	848.623	3090																			RKF	Triple_depletion__HTLV-1A_WT__Blood	day0	0	0	0	100	17.1	389	43	910	342.349	2030
RH5	Triple_depletion	HTLV-1A_WT	Day0	Blood	batch2	210	0	0	590	43.1	120	18.8	0	1830	630.824	910																			RKF	Triple_depletion__HTLV-1A_WT__Blood	week00	804	21.9	13.4	260	14.9	1290	27.8	2680	597	4420
RH5	Triple_depletion	HTLV-1A_WT	Week_05	Blood	batch2	160	48	5.82	126	34	280	9.72	8.03	3220	35	3070																			RKF	Triple_depletion__HTLV-1A_WT__Blood	week05	55	6.92	6.39	310	12.3	208	43.4	4450	25	2780
RH5	Triple_depletion	HTLV-1A_WT	Week_12	Blood	batch2	150	211.812	4.95	1474.32	32.4	310	9.3	16.1	3830	574.396	3550																			RKF	Triple_depletion__HTLV-1A_WT__Blood	week12	291.058	6	23	240	11.3	1842.43	21.6	3690	1866.74	2030
RH5	Triple_depletion	HTLV-1A_WT	Week_21	Blood	batch2		266.819	6.54	1936.64	28.9		7.13	17.4		707																				RKF	Triple_depletion__HTLV-1A_WT__Blood	week21	393.728	8.77	22.1	0	7.76	1937.27	32.1	0	512	0
RKF	Triple_depletion	HTLV-1A_WT	Baseline	Blood	batch2	120	804	21.9	1290	27.8	260	14.9	13.4	4420	597	2680																			TRE	Triple_depletion__HTLV-1A_WT__Blood	day0	0	0	0	270	22.5	492	38.3	1240	579.741	9080
RKF	Triple_depletion	HTLV-1A_WT	Day0	Blood	batch2	230	0	0	389	43	100	17.1	0	2030	342.349	910																			TRE	Triple_depletion__HTLV-1A_WT__Blood	week00	276	19.2	11.5	440	20.1	566	20.9	5600	341.139	1910
RKF	Triple_depletion	HTLV-1A_WT	Week_05	Blood	batch2	220	55	6.92	208	43.4	310	12.3	6.39	2780	25	4450																			TRE	Triple_depletion__HTLV-1A_WT__Blood	week05	0	0	0	470	11	880	51.7	4080	137	3050
RKF	Triple_depletion	HTLV-1A_WT	Week_12	Blood	batch2	330	291.058	6	1842.43	21.6	240	11.3	23	2030	1866.74	3690																			TRE	Triple_depletion__HTLV-1A_WT__Blood	week12	149.447	2.45	12	340	12.2	1733.09	39.1	3860	1080.87	5470
RKF	Triple_depletion	HTLV-1A_WT	Week_21	Blood	batch2		393.728	8.77	1937.27	32.1		7.76	22.1		512																				TRE	Triple_depletion__HTLV-1A_WT__Blood	week21	120.751	4.18	16.1	0	10.3	1041.44	35.3	0	335	0
DHF6	Triple_depletion	HTLV-1ACoI-L	Baseline	Blood	batch2	200	554	16.7	800	18.7	550	12.2	9.6	3120	1457	3570																			TZW	Triple_depletion__HTLV-1A_WT__Blood	day0	1	0	0	310	14.9	897	44.3	1170	785.929	4690
DHF6	Triple_depletion	HTLV-1ACoI-L	Day0	Blood	batch2	270	0	0	830	35.7	120	6.95	0	2390	1217	2080																			TZW	Triple_depletion__HTLV-1A_WT__Blood	week00	654	14.1	7.4	290	8.77	2438	51.2	2290	698.735	4450
DHF6	Triple_depletion	HTLV-1ACoI-L	Week_05	Blood	batch2	310	72	4.52	644	31.9	570	11.5	3.64	3420	193	5940																			TZW	Triple_depletion__HTLV-1A_WT__Blood	week05	41	2.57	8.84	300	8.26	444	53.4	3780	68	3840
DHF6	Triple_depletion	HTLV-1ACoI-L	Week_12	Blood	batch2	370	706	7.66	2361	27.6	800	10.2	7.91	4200	1656	5030																			TZW	Triple_depletion__HTLV-1A_WT__Blood	week12	415.581	1.96	20.7	290	9.29	4375.78	52.7	4790	1379.77	2450
DHF6	Triple_depletion	HTLV-1ACoI-L	Week_21	Blood	batch2		756	13	1924	28.7		6.87	7.98		2015																				TZW	Triple_depletion__HTLV-1A_WT__Blood	week21	165.666	2.76	15.1	0	3.93	2841.29	59.5	0	676	0

## Sheet: Supplementary Figure 3
	Group	Animal ID		plate 1	1	2	3	4	5	6	7	8	9	10	11	12		1	2	3	4	5	6	7	8	9	10	11	12			Supplementary Figure 3b,d, g and h														Supplementary Figure 3 a,c, e and f
Study_1	IgG/Liposome HTLV-1A/CoI-L	TKM		A	15P004 Wk3	15P004 wk3	15P004 wk5	15P004 wk5	15P004 wk7	15P004 wk7	15P004 wk10	15P004 wk10	15P004 wk12	15P004 wk12	Normal serum	Normal serum		0.259034	0.299593	1.09585	1.1651	1.34696	1.21683	1.32488	1.34511	1.48665	1.51444	0.18106	0.159384				Group	Animal ID	Baseline	Week 3	Week 5	Week 7	Week10	Week 12	Week 16	Week 21
		TiT		B														0.0625282	0.0725477	0.616818	0.502256	0.763716	0.681456	0.777205	0.802842	0.777198	0.852137	0.0548266	0.0553386			Study_1	CD8-/NK-/Clodronate HTLV-1A	15P044	0	10	100	100	1000	1000	100	100
		DGM9		C														0.0369645	0.0385929	0.165465	0.158865	0.232766	0.205441	0.242664	0.245291	0.244245	0.271032	0.0456443	0.0382453					18C266	0	10	1000	100	100	100	100	100
		16P042		D														0.0377902	0.0369677	0.0470629	0.0452994	0.0573813	0.0460724	0.0560916	0.0480757	0.0597132	0.0530685	0.0383721	0.0387217					17P008	0	10	1000	1000	100	100	1000	100
Study_1	ɑ-CD8/NK/Clodrosome® HTLV-1A/CoI-L	TMN		E	TMN Wk3	TMNwk3	TMN wk5	TMN wk5	TMN wk7	TMN wk7	TMN wk10	TMN wk10	TMN wk12	TMN wk12	Blank	Blank		0.843752	0.788951	1.09891	1.25233	1.27941	1.28856	1.03713	0.952588	1.43147	1.39508	0.0382175	0.0439728					17P062	0	100	1000	1000	1000	1000	1000	100
		DG8Z		F														0.378207	0.42824	0.594479	0.577805	0.589938	0.55757	0.42642	0.4214	0.629282	0.699252	0.039251	0.0377827					17P039	0	10	1000	1000	1000	100	100	100
		DGX3		G														0.0915615	0.0844589	0.188541	0.182758	0.155279	0.114395	0.110972	0.105112	0.192072	0.189326	0.0385626	0.0379812			Study_2		RA6	0	100	1000	100	100	10	100	10
		DG8i		H														0.0398823	0.0404124	0.044817	0.0428229	0.0471698	0.0412847	0.0376177	0.0386623	0.0452834	0.0470623	0.0386446	0.038632					TRE	0	100	1000	1000	1000	1000	100	100
Study_2		DHF6																																TZW	0	10	10	10	10	10	10	10
Study_1	ɑ-CD8/NK/Clodrosome® HTLV-1A	15P044																																RH5	0	10	1000	1000	1000	100	100	100
		18C266		plate 2	1	2	3	4	5	6	7	8	9	10	11	12																		RKF	0	1000	1000	1000	10000	1000	1000	1000
		17P008		A	17P008 Wk3	17P008 wk3	17P008 wk5	17P008 wk5	17P008 wk7	17P008 wk7	17P008 wk10	17P008 wk10	17P008 wk12	17P008 wk12	Normal serum	Normal serum		0.386948	0.415702	1.25221	1.29299	1.33922	1.28759	1.2185	1.18747	1.10077	1.16998	0.160646	0.154037			Study_1	CD8-/NK-/Clodronate HTLV-1A/CoI-L	TMN	0	100	100	100	100	100	100	100
		17P062		B														0.0894646	0.0984031	0.971686	0.809476	0.764653	0.617028	0.532137	0.562091	0.49426	0.606348	0.0464774	0.0537549					DG8Z	0	100	10000	10000	1000	1000	1000	1000
		17P039		C														0.04002	0.0394418	0.394525	0.384371	0.280865	0.237309	0.182201	0.173976	0.157572	0.174218	0.0390971	0.0390562					DGX3	0	10	100	100	100	100	10	100
Study_2		RA6		D														0.0386734	0.0388934	0.0803785	0.0735032	0.0582089	0.0471464	0.0395218	0.041682	0.0415751	0.0435066	0.0394683	0.0394972					DG8i	0	10	10	10	10	10	10	10
		TRE		E	TRE Wk3	TRE wk3	TRE wk5	TRE wk5	TRE wk7	TRE wk7	TRE wk10	TRE wk10	TRE wk12	TRE wk12	Blank	Blank		0.6991	0.70369	1.44077	1.63875	1.75934	1.57731	1.45773	1.50218	1.38256	1.37358	0.0389468	0.0399898			Study_2		DHF6	0	100	1000	1000	1000	1000	1000	1000
		TZW		F														0.289653	0.306155	1.16668	1.17774	1.38029	1.35209	1.10941	1.16714	1.00948	1.02877	0.0413064	0.0415764			Study_1	No depletion HTLV-1A/CoI-L	TKM	0	0	0	0	10	10	10	0
		RH5		G														0.129298	0.0585672	0.598077	0.59637	0.920033	0.761682	0.623579	0.590864	0.48813	0.504827	0.0397554	0.0416466					TiT	0	0	0	0	10	10	100	100
		RKF		H														0.0438791	0.04146	0.117067	0.121089	0.215389	0.203119	0.107948	0.123913	0.0945453	0.0972562	0.0398959	0.039581					DGM9	0	10	10	10	10	10	10	10
																																		16P042	0	0	0	0	0	0	10	10
				plate 3	1	2	3	4	5	6	7	8	9	10	11	12
				A	17P039 Wk3	17P039 wk3	17P039 wk5	17P039 wk5	17P039 wk7	17P039 wk7	17P039 wk10	17P039 wk10	17P039 wk12	17P039 wk12	Normal serum	Normal serum		0.487657	0.473866	1.30232	1.29754	1.42861	1.36834	1.46689	1.42413	1.16263	1.17336	0.167908	0.152538
				B														0.158098	0.170845	1.08107	0.873107	1.05505	0.920963	0.825646	0.829888	0.577034	0.604738	0.0517205	0.0507625
				C														0.0494188	0.0482937	0.551874	0.535839	0.464114	0.443246	0.292617	0.285694	0.183265	0.193696	0.0409722	0.0489237
				D														0.0399481	0.0554017	0.119517	0.11295	0.09812	0.0834802	0.0590736	0.0625682	0.0419144	0.0475529	0.0397503	0.0399084
				E	DGX3 Wk3	DGX3 wk3	DGX3 wk5	DGX3 wk5	DGX3 wk7	DGX3 wk7	DGX3 wk10	DGX3 wk10	DGX3 wk12	DGX3 wk12	Blank	Blank		0.314105	0.393355	0.742355	0.900137	0.81611	0.876714	0.845827	0.849527	0.125346	0.726433	0.0393448	0.0413261
				F														0.141486	0.154858	0.270386	0.322421	0.275861	0.263727	0.370676	0.399117	0.0399645	0.278849	0.0394713	0.0398681
				G														0.0520158	0.0444217	0.0655762	0.0684207	0.0645892	0.0579068	0.0985634	0.0894701	0.0394008	0.0792451	0.0405037	0.0430739
				H														0.0443478	0.0426069	0.0411162	0.0380202	0.0387109	0.0389843	0.0394946	0.0393895	0.0394625	0.0439361	0.040712	0.0550029
				plate 4	1	2	3	4	5	6	7	8	9	10	11	12
				A	RH5 Wk3	RH5 wk3	RH5 wk5	RH5 wk5	RH5 wk7	RH5 wk7	RH5 wk10	RH5 wk10	RH5 wk12	RH5 wk12	Normal serum	Normal serum		0.354885	0.410069	1.42257	1.34385	1.50171	1.45449	1.30085	1.30515	1.27008	1.31294	0.178069	0.163129
				B														0.106055	0.128175	0.929731	0.822788	0.890043	0.791989	0.699317	0.698297	0.573824	0.596405	0.058203	0.0547382
				C														0.0836078	0.0548901	0.323145	0.33022	0.326836	0.270188	0.248318	0.227106	0.180072	0.17719	0.046613	0.0461507
				D														0.0407934	0.0388795	0.0702865	0.0763467	0.0809828	0.062084	0.113039	0.0572692	0.0494438	0.0522148	0.0420885	0.0427829
				E	RH5 wk16	RH5 wk16	RH5 wk20	RH5 wk20	17P039 wk16	17P039 wk16	17P039 wk20	17P039 wk20	DGX3 wk16	DGX3 wk16	Blank	Blank		1.26022	1.24597	1.13372	1.26717	1.17308	1.30018	0.989865	1.01769	0.547683	0.562272	0.0399894	0.0391265
				F														0.661849	0.690832	0.432832	0.403394	0.516541	0.511344	0.381732	0.390164	0.193829	0.208719	0.0389423	0.0396046
				G														0.185594	0.152818	0.14658	0.148957	0.14757	0.118096	0.116279	0.108481	0.0719162	0.0752268	0.0403083	0.0413871
				H														0.0503571	0.0536349	0.0455486	0.0445091	0.0436232	0.0434447	0.0414079	0.0454975	0.0429738	0.0413333	0.0398023	0.0423881
				plate 5	1	2	3	4	5	6	7	8	9	10	11	12
				A	15P004 wk16	15P004 wk16	15P004 wk20	15P004 wk120	17P008 wk16	17P008 wk16	17P008 wk20	17P008 wk20	DGX3 wk20	DGX3 wk20	Normal serum	Normal serum		1.36621	1.31525	1.49691	1.41023	1.38983	1.25494	1.63778	1.54825	0.690683	0.82225	0.214895	0.208963
				B														0.659016	0.718968	0.818985	0.646453	0.931867	0.848228	0.756289	0.760857	0.268604	0.316138	0.0630149	0.0673861
				C														0.231206	0.207735	0.22839	0.163233	0.30998	0.272958	0.241175	0.192477	0.0643348	0.0805117	0.048177	0.0483762
				D														0.0587914	0.0552565	0.0569764	0.0444958	0.0698554	0.0591267	0.0545361	0.047945	0.0392198	0.0425942	0.0430334	0.039143
				E	TMN wk16	TMN wk16	TMN wk20	TMN wk20	TRE wk16	TRE wk16	TRE wk20	TRE wk20			Blank	Blank		1.2595	1.17375	1.19966	1.38247	1.30187	1.41115	1.39424	1.33638	0.0393268	0.0400824	0.0397677	0.0384437
				F														0.610137	0.700646	0.499027	0.497941	0.875518	0.80695	0.719468	0.745024	0.0399455	0.0403284	0.0391814	0.0406409
				G														0.166074	0.137889	0.12964	0.131242	0.292161	0.233322	0.255679	0.235891	0.0400269	0.0388007	0.0391386	0.0402912
				H														0.0495465	0.0524149	0.0469975	0.0428753	0.0595519	0.0574337	0.0528596	0.0551938	0.0418039	0.0409549	0.0393255	0.0400691
				plate 6	1	2	3	4	5	6	7	8	9	10	11	12
				A	18C266 Wk3	18C266 wk3	18C266 wk5	18C266 wk5	18C266 wk7	18C266 wk7	18C266 wk10	18C266 wk10	18C266 wk12	18C266 wk12	Normal serum	Normal serum		0.494664	0.544427	0.843386	0.978026	1.14362	0.978212	1.18746	1.09247	1.02806	1.01692	0.182639	0.194897
				B														0.131582	0.132394	0.68516	0.63196	0.634016	0.549404	0.514133	0.53155	0.434257	0.458052	0.0540657	0.0524082
				C														0.048027	0.0428475	0.286694	0.212498	0.169871	0.178736	0.133116	0.126458	0.109953	0.117358	0.0420192	0.0413093
				D														0.0408437	0.0506601	0.0657156	0.105832	0.0491217	0.0508532	0.0420616	0.0416135	0.0408475	0.0419793	0.0394599	0.0403067
				E	DG8Z Wk3	DG8Zwk3	DG8Z wk5	DG8Z wk5	DG8Z wk7	DG8Z wk7	DG8Z wk10	DG8Z wk10	DG8Z wk12	DG8Z wk12	Blank	Blank		1.31977	1.333	1.47167	1.57545	1.62269	1.68834	1.68798	1.73633	1.79636	1.76164	0.0387567	0.0402108
				F														0.727455	0.733985	1.48069	1.51839	1.48286	1.46473	1.22073	1.33347	1.40129	1.3692	0.0413207	0.0489042
				G														0.210729	0.159892	1.16875	1.1715	1.14761	0.969762	0.921409	0.833136	0.804894	0.781171	0.0391899	0.0520017
				H														0.0462977	0.0505567	0.580269	0.63727	0.434809	0.427999	0.229772	0.217704	0.21229	0.179129	0.0389371	0.0492884
				plate 7	1	2	3	4	5	6	7	8	9	10	11	12
				A	17P062 Wk3	17P062 wk3	17P062 wk5	17P062 wk5	17P062 wk7	17P062 wk7	17P062 wk10	17P062 wk10	17P062 wk12	17P062 wk12	Normal serum	Normal serum		1.03881	1.0376	1.41702	1.48043	1.6592	1.5689	1.61027	1.61079	1.41636	1.47126	0.198358	0.182861
				B														0.288887	0.302968	1.30531	1.25275	1.50593	1.36494	1.01729	1.06086	0.801293	0.835304	0.0658064	0.0662782
				C														0.10694	0.107234	0.790067	0.727026	0.720176	0.633651	0.441105	0.42694	0.317483	0.334247	0.0445809	0.0449063
				D														0.0491492	0.054206	0.190396	0.166359	0.17145	0.139716	0.101233	0.102153	0.0790062	0.0838927	0.0428539	0.040074
				E	TZW Wk3	TZW wk3	TZW wk5	TZW wk5	TZW wk7	TZW wk7	TZW wk10	TZW wk10	TZW wk12	TZW wk12	Blank	Blank		0.329467	0.33599	0.394649	0.46287	0.384297	0.422212	0.314689	0.303348	0.323997	0.354106	0.0384146	0.0414966
				F														0.199058	0.217864	0.188151	0.189999	0.150685	0.150711	0.118545	0.128693	0.121185	0.119986	0.0387089	0.04152
				G														0.0563403	0.0564163	0.0571504	0.0568727	0.0542457	0.0523118	0.0594853	0.0565474	0.0569705	0.0531385	0.0404156	0.0401959
				H														0.0418102	0.0423289	0.0411927	0.0427142	0.0392	0.0396973	0.0402495	0.0408536	0.0444093	0.0429562	0.0401864	0.04152
				plate 8	1	2	3	4	5	6	7	8	9	10	11	12
				A	RA6 Wk3	RA6 wk3	RA6 wk5	RA6 wk5	RA6 wk7	RA6 wk7	RA6 wk10	RA6 wk10	RA6 wk12	RA6 wk12	Normal serum	Normal serum		1.12155	1.13767	1.49984	1.28544	1.30561	1.34224	1.01974	1.06058	0.783036	0.575781	0.159315	0.171546
				B														0.56025	0.608528	0.82116	0.72999	0.678893	0.56135	0.346259	0.355228	0.218858	0.211616	0.0599022	0.069536
				C														0.158297	0.167546	0.287999	0.241804	0.171333	0.159681	0.117481	0.099905	0.0985525	0.0778661	0.0444266	0.0477384
				D														0.0523098	0.0582549	0.0647214	0.0671713	0.0512467	0.0584354	0.0468679	0.0436986	0.0430872	0.0434372	0.0422792	0.0429446
				E	DG8i Wk3	DG8i wk3	DG8i wk5	DG8i wk5	DG8i wk7	DG8i wk7	DG8i wk10	DG8i wk10	DG8i wk12	DG8i wk12	Blank	Blank		0.4903	0.382653	0.750615	0.735936	0.625906	0.633763	0.517549	0.429065	0.799674	0.485926	0.0403016	0.0488449
				F														0.162459	0.132369	0.208002	0.198136	0.147221	0.160569	0.172053	0.179517	0.251418	0.198559	0.0420319	0.0416533
				G														0.061837	0.0574824	0.066967	0.0643125	0.0553152	0.0572512	0.0850139	0.0803576	0.0641528	0.0653114	0.0407622	0.0436269
				H														0.0408095	0.0445697	0.0437761	0.0443949	0.0415017	0.0461792	0.0474579	0.0484206	0.0437481	0.0462156	0.0413255	0.0459833
				plate 9	1	2	3	4	5	6	7	8	9	10	11	12
				A	RKF Wk3	RFK wk3	RFK wk5	RFK wk5	RFK wk7	RFK wk7	RFK wk10	RFK wk10	RFK wk12	RFK wk12	Normal serum	Normal serum		1.074	1.292	1.558	1.605	1.552	1.634	1.61	1.632	1.587	1.448	0.155	0.164
				B														0.771	1.011	1.344	1.423	1.422	1.264	1.539	1.533	1.35	1.363	0.06	0.068
				C														0.329	0.296	0.691	0.572	0.63	0.593	1.047	1.044	1.075	0.911	0.047	0.045
				D														0.073	0.068	0.157	0.146	0.131	0.142	0.238	0.256	0.225	0.223	0.045	0.042
				E	DHF6 Wk3	DHF6 wk3	DHF6 wk5	DHF6 wk5	DHF6 wk7	DHF6wk7	DHF6 wk10	DHF6 wk10	DHF6 wk12	DHF6 wk12	Blank	Blank		0.341	0.407	1.502	1.505	1.87	1.751	1.665	1.545	1.852	1.409	0.047	0.043
				F														0.2	0.207	0.84	0.825	1.206	1.19	1.125	1.241	1.374	1.124	0.039	0.042
				G														0.073	0.067	0.277	0.259	0.576	0.557	0.58	0.602	0.461	0.517	0.04	0.044
				H														0.042	0.045	0.265	0.069	0.121	0.117	0.118	0.133	0.105	0.101	0.045	0.049
				plate 10	1	2	3	4	5	6	7	8	9	10	11	12
				A	18C266 Wk16	18C266 Wk16	18C266 wk20	18C266 wk20	17P062 wk16	17P062 wk16	17P062 wk16	17P062 wk16			Normal serum	Normal serum		1.24	1.378	1.339	1.33	1.392	1.472	1.225	1.163	0.039	0.047	0.165	0.172
				B														0.748	0.804	0.719	0.743	0.849	0.713	0.684	0.578	0.038	0.039	0.066	0.068
				C														0.202	0.199	0.216	0.165	0.26	0.236	0.255	0.183	0.038	0.041	0.042	0.042
				D														0.058	0.058	0.057	0.055	0.073	0.074	0.066	0.058	0.039	0.04	0.041	0.039
				E	DG8Z wk16	DG8Z wk16	DG8Z wk20	DG8Z wk20	TZW wk16	TZW wk16	TZW wk20	TZW wk20			Blank	Blank		1.855	1.97	2.104	2.118	0.452	0.46	0.336	0.304	0.041	0.039	0.041	0.041
				F														1.387	1.619	1.621	1.549	0.135	0.157	0.118	0.132	0.038	0.038	0.039	0.042
				G														0.658	0.734	0.615	0.542	0.056	0.056	0.053	0.057	0.042	0.043	0.04	0.039
				H														0.125	0.165	0.122	0.133	0.04	0.04	0.041	0.04	0.039	0.042	0.04	0.042
				plate 11	1	2	3	4	5	6	7	8	9	10	11	12
				A	RA6 wk16	RA6 wk16	RA6 wk20	RA6 wk20	RFK wk16	RFK wk16	RFK wk20	RFK wk20			Normal serum	Normal serum		0.799672	0.832848	0.702573	0.80457	1.57769	1.56303	1.78935	1.87911	0.0403824	0.0398097	0.161373	0.155097
				B														0.267324	0.25151	0.202188	0.248647	1.49502	1.3181	1.28436	1.36153	0.0367437	0.0340932	0.0586023	0.068941
				C														0.0783227	0.0791461	0.073666	0.0625291	0.730667	0.661553	0.642019	0.602186	0.0385135	0.038395	0.0555832	0.0418776
				D														0.0408575	0.0416375	0.0389778	0.0411565	0.167868	0.17598	0.114273	0.126039	0.0373599	0.0400664	0.0390192	0.0388077
				E	DG8i wk16	DG8i wk16	DG8i wk20	DG8i wk20	DHF6 wk16	DHF6 wk16	DHF6 wk20	DHF6 wk20			Blank	Blank		0.32536	0.302411	0.424652	0.446317	1.58365	1.53171	1.57858	1.51599	0.0377454	0.0385336	0.0404114	0.0410959
				F														0.118583	0.121798	0.115318	0.116533	0.937729	0.985392	0.906806	1.14067	0.0400393	0.0403491	0.0378856	0.040247
				G														0.0526652	0.0535485	0.0541689	0.0547641	0.412373	0.402635	0.407537	0.471154	0.0390399	0.0385473	0.0388478	0.0395362
				H														0.0404322	0.0390292	0.0411521	0.0401444	0.0884043	0.0914835	0.0945226	0.107643	0.0410019	0.0397883	0.0404775	0.0399475
				plate 12	1	2	3	4	5	6	7	8	9	10	11	12
				A	TKM Wk3	TKM wk3	TKM wk5	TKM wk5	TKM wk7	TKM wk7	TKM wk10	TKM wk10	TKM wk12	TKM wk12	Normal serum	Normal serum		0.0838284	0.0826888	0.167255	0.169974	0.195534	0.178392	0.320046	0.315961	0.213062	0.234909	0.164012	0.150921
				B														0.0541092	0.0571455	0.0917647	0.0840814	0.0785585	0.0659794	0.0865676	0.0968742	0.0767509	0.0838277	0.06888	0.0627438
				C														0.0486005	0.0520866	0.0554738	0.0510305	0.0469774	0.0460143	0.0537739	0.0504322	0.0517522	0.0540766	0.0487043	0.0519547
				D														0.0439766	0.0464943	0.0463308	0.0432257	0.0569307	0.0424761	0.0441998	0.0458625	0.0445061	0.0442094	0.0422805	0.0501923
				E	TKM Wk16	TKM Wk16	TKM Wk21	TMN wk21	TiT wk3	TiT wk3	TiT wk5	TiT wk5	TiT wk7	TiT wk7	Blank	Blank		0.207114	0.194193	0.139333	0.153273	0.124618	0.150078	0.163377	0.165807	0.113232	0.117583	0.0388927	0.0399506
				F														0.0789093	0.0832921	0.0637473	0.0598745	0.0778963	0.0786759	0.081175	0.0876822	0.0652818	0.0656945	0.0453871	0.0458926
				G														0.0504691	0.0520398	0.0491498	0.0584274	0.0522996	0.0583332	0.0551977	0.0540622	0.0491782	0.0525876	0.0450828	0.0454555
				H														0.04535	0.0465058	0.0455099	0.0529909	0.0470794	0.0471167	0.0496035	0.0458952	0.0457384	0.0455521	0.0473003	0.0501722
				plate 13	1	2	3	4	5	6	7	8	9	10	11	12
				A	TiT Wk10	TiT Wk10	TiT Wk12	TiT Wk12	TiT Wk16	TiT Wk16	TiT Wk21	TiT Wk21	DGM9 Wk3	DGM9 Wk3	Normal serum	Normal serum		0.210161	0.217671	0.533797	0.529538	1.45861	1.40485	1.29291	1.21683	0.209225	0.206364	0.169481	0.14974
				B														0.095509	0.101051	0.181359	0.149414	0.523427	0.466753	0.347619	0.354846	0.120185	0.114375	0.0642213	0.0708412
				C														0.060579	0.0592306	0.070777	0.0697099	0.132137	0.123691	0.11498	0.103076	0.0746752	0.0746186	0.0514299	0.0503506
				D														0.0469446	0.0459517	0.048686	0.0484356	0.055981	0.0569873	0.0545745	0.0638507	0.0492599	0.0500735	0.0457258	0.0459121
				E	DGM9 Wk5	DGM9 Wk5	DGM9 Wk7	DGM9 Wk7	DGM9 Wk10	DGM9 Wk10	DGM9 Wk12	DGM9 Wk12	DGM9 Wk16	DGM9 Wk16	Blank	Blank		0.267797	0.251034	0.303405	0.362311	0.221947	0.230944	0.328082	0.319152	0.238655	0.255216	0.0457647	0.0462249
				F														0.128123	0.126806	0.126068	0.125528	0.120506	0.1165	0.131041	0.130418	0.122606	0.11851	0.0458776	0.044821
				G														0.0733694	0.0695488	0.0701537	0.0710791	0.0747611	0.0741723	0.0785021	0.0731146	0.0798987	0.0725069	0.0451285	0.0455217
				H														0.0538402	0.0490715	0.0498494	0.0473573	0.0481129	0.0492811	0.0486179	0.0479205	0.0480878	0.0555841	0.046981	0.0477481
				plate 14	1	2	3	4	5	6	7	8	9	10	11	12
				A	DGM9 Wk21	DGM9 Wk21	16P042 Wk3	16P042 Wk3	16P042 Wk5	16P042 Wk5	16P042 Wk7	16P042 Wk7	16P042 Wk10	16P042 Wk10	Normal serum	Normal serum		0.28026	0.29092	0.138562	0.139776	0.158111	0.142179	0.146499	0.139943	0.129754	0.141113	0.165329	0.146389
				B														0.117917	0.125632	0.0896704	0.0821146	0.096916	0.0925946	0.0838074	0.0841588	0.0866306	0.0948088	0.0667569	0.0693271
				C														0.0834478	0.0739745	0.058452	0.0586056	0.0631411	0.0592566	0.0659182	0.0589326	0.0712031	0.0785355	0.0512817	0.0544087
				D														0.0480334	0.0476774	0.0474841	0.0482661	0.0482661	0.0449308	0.0520667	0.0465126	0.0482436	0.0524794	0.0466709	0.0475058
				E	16P042 Wk12	16P042 Wk12	16P042 Wk16	16P042 Wk16	16P042 Wk21	16P042 Wk21					Blank	Blank		0.187237	0.197427	0.347477	0.413092	0.276164	0.295913	0.0548081	0.0452573	0.0514489	0.0472109	0.0484764	0.0552795
				F														0.129481	0.137915	0.114383	0.126978	0.102018	0.0956059	0.0543197	0.0486881	0.0491073	0.0471035	0.0550991	0.0459925
				G														0.0772295	0.0771733	0.0639758	0.0714207	0.0621068	0.0640263	0.0483251	0.0472161	0.0545505	0.049009	0.0466684	0.047817
				H														0.0540571	0.0621889	0.047735	0.0545739	0.0513721	0.0555265	0.045391	0.0462158	0.0547886	0.0529911	0.0472666	0.0497237

## Sheet: Supplementary Figure 11
Supplementary Figure 11b

## Sheet: Supplementary Figure 12
Supplementary Figure 12b																						Supplementary Figure 12 e,f,g
	Exp 1						Exp2						Exp3									image	condition	cell_id	nuc_ha_int	cyto_ha_int	periphery_ha_int	ha_cyto_ratio	ha_periphery_ratio
	RNAseP		Rex-orfI				RNAseP		Rex-orfI				RNAseP		Rex-orfI							Hela GFP n1	GFP	19	100.501	150.614	127.701	1.49863	1.27064
	Ct	Average	Ct	Average	RexorfI/ GAPDH	Fold change	Ct	Average	Ct	Average	RexorfI/ GAPDH	Fold change	Ct	Average	Ct	Average	RexorfI/ GAPDH	Fold change				Hela GFP n1	GFP	23	138.688	102.758	102.758	0.740932	0.740932
THP-1 GFP	29.05	29.07		#DIV/0!	#DIV/0!	#DIV/0!	28.15	28.08		#DIV/0!	#DIV/0!	#DIV/0!	28.34	28.31		#DIV/0!	#DIV/0!	#DIV/0!				Hela GFP n4	GFP	8	92.8416	284.768	287.817	3.06724	3.10009
	29.09						28.01						28.28									Hela p12 n1	p12	3	118.577	130.965	140.185	1.10446	1.18222
THP-1 p16A	30.15	30.19	28.83	28.9	0.957271	1	29.47	29.46	27.21	27.25	0.924983	1	28.47	28.565	24.52	24.515	0.858218	1				Hela p12 n1	p12	4	123.768	193.923	194.605	1.56683	1.57234
	30.23		28.97				29.45		27.29				28.66		24.51							Hela p12 n1	p12	5	104.743	127.002	129.555	1.2125	1.23688
THP-1 p16C	28.63	28.56	27.22	27.22	0.953081	0.995624	30.58	30.5	31.53	31.51	1.03311	1.1169	28.22	28.18	24.87	24.835	0.881299	1.02689				Hela p12 n10	p12	5	310.266	253.304	325.667	0.816408	1.04964
	28.49		27.22				30.42		31.49				28.14		24.8							Hela p12 n10	p12	10	192.705	144.153	205.298	0.74805	1.06535
Jurkat GFP	29.86	29.74		#DIV/0!	#DIV/0!	#DIV/0!	30.9	32.19		#DIV/0!	#DIV/0!	#DIV/0!	27.61	27.565		#DIV/0!	#DIV/0!	#DIV/0!				Hela p12 n2	p12	2	136.66	110.947	139.602	0.811845	1.02153
	29.62						33.48						27.52									Hela p12 n2	p12	4	182.657	162.421	182.838	0.889214	1.00099
Jurkat p16A	29.34	29.43	26.49	26.56	0.90248	1	28.95	28.945	25.21	25.265	0.872862	1	28.79	28.78	23.58	23.54	0.817929	1				Hela p12 n3	p12	8	313.548	157.337	243.566	0.501795	0.776805
	29.52		26.63				28.94		25.32				28.77		23.5							Hela p12 n3	p12	10	536.792	367.646	433.722	0.684894	0.807988
Jurkat p16C	29.34	29.45	25.76	25.93	0.880475	0.975617	27.54	27.515	24.81	24.835	0.902599	1.03407	29.51	29.55	23.3	23.365	0.790694	0.966702				Hela p12 n4	p12	3	145.887	145.991	117.36	1.00072	0.804455
	29.56		26.1				27.49		24.86				29.59		23.43							Hela p12 n4	p12	4	1103.82	401.521	977.107	0.363757	0.885208
																						Hela p12 n4	p12	6	86.5263	202.011	207.771	2.33467	2.40125
																						Hela p12 n4	p12	7	127.656	110.45	110.416	0.865219	0.864948
																						Hela p12 n5	p12	6	1141.82	791.203	1564.72	0.692933	1.37038
		Biological replicates					Plotted															Hela p12 n5	p12	7	111.862	132.278	132.466	1.18251	1.18419
		exp1	exp2	exp3	Minimum	Maximum	Mean	Std. Deviation														Hela p12 n6	p12	1	163.754	184.271	235.758	1.12529	1.43971
THP-1	GFP	0	0	0	0	0	0	0														Hela p12 n6	p12	12	94.3285	113.975	138.125	1.20828	1.46429
	p12/p8	0	0	0	0	0	0	0														Hela p12 n6	p12	15	104.734	341.405	292.235	3.25973	2.79026
	p16A	0.957271	0.924983	0.858218	0.8582	0.9573	0.9135	0.05052														Hela p12 n6	p12	16	65.3849	89.1283	175.392	1.36313	2.68246
	p16C	0.953081	1.03311	0.881299	0.8813	1.033	0.9558	0.07595														Hela p12 n6	p12	24	71.9047	260.387	246.616	3.62128	3.42976
Jurkat	GFP	0	0	0	0	0	0	0														Hela p12 n6	p12	36	90.7723	207.756	203.264	2.28876	2.23928
	p12/p8	0	0	0	0	0	0	0														Hela p12 n6	p12	38	143.354	102.386	103.157	0.71422	0.719596
	p16A	0.90248	0.872862	0.817929	0.8179	0.9025	0.8644	0.0429														Hela p12 n7	p12	1	185.597	147.543	147.852	0.794961	0.796627
	p16C	0.880475	0.902599	0.790694	0.7907	0.9026	0.8579	0.05926														Hela p12 n7	p12	3	114.238	109.811	109.811	0.961256	0.961256
																						Hela p12 n7	p12	5	618.383	500.958	751.955	0.810109	1.216
																						Hela p12 n8	p12	9	653.818	409.18	858.043	0.625832	1.31236
																						Hela p12 n9	p12	9	104.749	128.623	143.341	1.22791	1.36842
																						Hela p16A n1	p16A	4	137.316	95.1803	115.828	0.69315	0.843518
																						Hela p16A n1	p16A	6	217.339	179.933	258.4	0.827892	1.18893
																						Hela p16A n1	p16A	8	137.321	140.145	179.9	1.02057	1.31007
																						Hela p16A n1	p16A	10	433.846	412.72	463.53	0.951304	1.06842
																						Hela p16A n1	p16A	11	390.539	255.278	429.219	0.653655	1.09904
																						Hela p16A n1	p16A	16	213.596	211.975	307.277	0.992411	1.43859
																						Hela p16A n1	p16A	20	115.261	159.471	151.713	1.38356	1.31625
																						Hela p16A n10	p16A	4	105.446	165.503	168.862	1.56954	1.6014
																						Hela p16A n10	p16A	10	139.995	148.314	170.098	1.05942	1.21503
																						Hela p16A n10	p16A	12	196.459	122.765	192.755	0.624888	0.981145
																						Hela p16A n10	p16A	13	404.371	340.509	554.186	0.842072	1.37049
																						Hela p16A n10	p16A	14	78.0947	117.181	174.525	1.5005	2.23478
																						Hela p16A n10	p16A	17	177.44	124.684	124.687	0.702684	0.702697
																						Hela p16A n2	p16A	1	128.974	184.481	186.31	1.43037	1.44455
																						Hela p16A n2	p16A	2	830.712	337.749	702.182	0.406578	0.845277
																						Hela p16A n2	p16A	4	117.761	289.04	289.04	2.45447	2.45447
																						Hela p16A n2	p16A	8	121.145	105.946	105.946	0.874537	0.874537
																						Hela p16A n3	p16A	2	94.0092	222.17	159.726	2.36328	1.69904
																						Hela p16A n3	p16A	8	187.443	177.801	214.876	0.948559	1.14635
																						Hela p16A n3	p16A	17	100.865	190.295	201.226	1.88663	1.995
																						Hela p16A n4	p16A	4	469.203	260.237	442.695	0.554637	0.943505
																						Hela p16A n4	p16A	7	98.9667	234.919	238.255	2.37372	2.40743
																						Hela p16A n4	p16A	9	136.232	96.6413	130.905	0.709386	0.960897
																						Hela p16A n4	p16A	10	318.288	198.22	293.081	0.62277	0.920803
																						Hela p16A n4	p16A	12	580.63	419.724	612.303	0.722876	1.05455
																						Hela p16A n4	p16A	13	977.176	482.369	796.924	0.493636	0.815539
																						Hela p16A n4	p16A	21	101.532	1314.7	890.644	12.9486	8.77204
																						Hela p16A n4	p16A	22	138.585	224.5	233.752	1.61994	1.6867
																						Hela p16A n4	p16A	24	145.423	170.975	200.841	1.17572	1.38109
																						Hela p16A n4	p16A	25	273.854	419.691	1050.06	1.53254	3.83439
																						Hela p16A n4	p16A	26	172.181	155.677	243.738	0.904147	1.41559
																						Hela p16A n4	p16A	32	295.263	256.809	411.847	0.869766	1.39485
																						Hela p16A n4	p16A	36	427.694	235.924	434.033	0.551618	1.01482
																						Hela p16A n5	p16A	5	123.911	133.505	169.862	1.07742	1.37084
																						Hela p16A n5	p16A	8	633.046	225.453	540.197	0.35614	0.853329
																						Hela p16A n5	p16A	9	648.518	440.209	873.154	0.678792	1.34638
																						Hela p16A n6	p16A	7	734.657	601.701	957.685	0.819023	1.30358
																						Hela p16A n6	p16A	8	528.758	547.418	678.367	1.03529	1.28294
																						Hela p16A n7	p16A	1	116.462	104.784	146.639	0.899727	1.25911
																						Hela p16A n7	p16A	10	123.572	104.88	114.272	0.848736	0.924742
																						Hela p16A n7	p16A	11	167.53	118.569	208.387	0.707745	1.24388
																						Hela p16A n8	p16A	7	357.862	252.864	439.081	0.706595	1.22696
																						Hela p16A n8	p16A	9	110.761	160.838	151.394	1.45213	1.36686
																						Hela p16A n8	p16A	10	225.738	156.605	235.624	0.693746	1.0438
																						Hela p16A n8	p16A	13	162.598	162.048	166.523	0.996618	1.02414
																						Hela p16A n8	p16A	18	128.21	107.597	143.217	0.839225	1.11705
																						Hela p16A n8	p16A	28	208.017	180.612	180.612	0.868257	0.868257
																						Hela p16A n9	p16A	1	114.254	149.701	182.828	1.31024	1.60018
																						Hela p16A n9	p16A	7	244.719	188.675	285.941	0.770985	1.16844
																						Hela p16A n9	p16A	9	371.848	284.54	398.347	0.765205	1.07126
																						Hela p16A n9	p16A	10	178.115	150.743	215.186	0.846328	1.20813
																						Hela p16A n9	p16A	14	135.309	121.242	162.081	0.896033	1.19785
																						Hela p16A n9	p16A	17	139.772	126.336	126.336	0.903869	0.903869
																						Hela p16A n9	p16A	18	157.632	125.103	125.103	0.793641	0.793641
																						Hela p16C n1	p16C	4	618.678	172.784	217.43	0.27928	0.351442
																						Hela p16C n2	p16C	4	87.5317	246.794	233.671	2.81948	2.66956
																						Hela p16C n2	p16C	5	151.185	106.097	143.073	0.701766	0.94634
																						Hela p16C n2	p16C	6	512.331	438.769	560.649	0.856417	1.09431
																						Hela p16C n2	p16C	7	116.789	77.4314	106.398	0.663	0.911029
																						Hela p16C n2	p16C	8	573.365	317.412	457.264	0.553595	0.79751
																						Hela p16C n2	p16C	14	140.905	105.082	115.634	0.745768	0.820651
																						Hela p16C n2	p16C	17	160.601	121.29	125.502	0.755225	0.781454
																						Hela p16C n3	p16C	7	381.517	329.394	435.815	0.863379	1.14232
																						Hela p16C n4	p16C	23	117.475	108.276	121.894	0.921694	1.03762
																						Hela p16C n4	p16C	27	142.128	95.5058	107.844	0.67197	0.758784
																						Hela p16C n4	p16C	38	83.9097	282.211	294.318	3.36328	3.50755
																						Hela p16C n4	p16C	39	115.023	156.116	160.024	1.35726	1.39124
																						Hela p16A cell 1	p16A	9	169.047	234.024	240.965	1.38437	1.42543
																						Hela p16A cell 1	p16A	18	180.121	167.969	213.444	0.932535	1.185
																						Hela p16A cell 1	p16A	20	86.895	122.881	126.765	1.41413	1.45883
																						Hela p16A cell 10	p16A	3	345.971	412.56	728.604	1.19247	2.10597
																						Hela p16A cell 11	p16A	4	311.442	299.665	312.369	0.962186	1.00298
																						Hela p16A cell 11	p16A	8	865.024	400.211	718.994	0.462659	0.831185
																						Hela p16A cell 11	p16A	11	92.4217	130.588	141.303	1.41296	1.5289
																						Hela p16A cell 11	p16A	12	119.148	104.325	105.613	0.875594	0.886406
																						Hela p16A cell 11	p16A	14	492.377	313.77	453.812	0.637255	0.921676
																						Hela p16A cell 11	p16A	17	142.095	184.653	191.162	1.29951	1.34531
																						Hela p16A cell 11	p16A	23	415.206	428.173	534.76	1.03123	1.28794
																						Hela p16A cell 11	p16A	28	121.657	144.027	156.577	1.18388	1.28703
																						Hela p16A cell 11	p16A	29	423.784	456.459	548.764	1.0771	1.29491
																						Hela p16A cell 3	p16A	11	147.437	127.977	138.512	0.868013	0.939468
																						Hela p16A cell 3	p16A	12	111.89	150.141	166.429	1.34186	1.48744
																						Hela p16A cell 3	p16A	16	81.0546	162.827	163.378	2.00886	2.01565
																						Hela p16A cell 3	p16A	21	116.178	198.428	257.408	1.70797	2.21564
																						Hela p16A cell 3	p16A	23	289.619	542.395	419.122	1.87279	1.44715
																						Hela p16A cell 3	p16A	25	109.824	103.025	133.811	0.938092	1.21841
																						Hela p16A cell 3	p16A	30	114.171	176.599	197.393	1.5468	1.72893
																						Hela p16A cell 3	p16A	31	267.88	242.83	614.753	0.906488	2.29488
																						Hela p16A cell 3	p16A	33	363.265	455.741	557.95	1.25457	1.53593
																						Hela p16A cell 3	p16A	34	123.053	175.372	157.273	1.42517	1.27809
																						Hela p16A cell 3	p16A	37	347.683	528.213	604.19	1.51924	1.73776
																						Hela p16A cell 3	p16A	39	179.914	279.246	323.133	1.55211	1.79604
																						Hela p16A cell 3	p16A	41	141.49	185.807	203.208	1.31322	1.4362
																						Hela p16A cell 3	p16A	49	696.445	551.426	600.608	0.791773	0.862391
																						Hela p16A cell 3	p16A	53	89.2765	298.951	278.769	3.3486	3.12253
																						Hela p16A cell 3	p16A	54	84.2585	134.875	216.912	1.60072	2.57436
																						Hela p16A cell 3	p16A	57	374.294	639.916	524.665	1.70966	1.40175
																						Hela p16A cell 3	p16A	63	217.863	349.272	333.375	1.60317	1.5302
																						Hela p16A cell 3	p16A	67	994.882	633.01	633.921	0.636266	0.637182
																						Hela p16A cell 3	p16A	70	543.007	684.363	866	1.26032	1.59482
																						Hela p16A cell 4	p16A	5	370.037	254.967	438.201	0.689031	1.18421
																						Hela p16A cell 4	p16A	9	115.762	109.193	109.193	0.943257	0.943257
																						Hela p16A cell 4	p16A	10	278.846	184.91	290.87	0.663126	1.04312
																						Hela p16A cell 4	p16A	13	570.095	441.683	668.31	0.774753	1.17228
																						Hela p16A cell 4	p16A	17	985.109	462.412	782.115	0.469401	0.793937
																						Hela p16A cell 4	p16A	23	134.841	139.056	214.568	1.03126	1.59127
																						Hela p16A cell 4	p16A	24	102.094	1068.23	519.354	10.4631	5.087
																						Hela p16A cell 4	p16A	25	148.084	134.783	173.087	0.910182	1.16885
																						Hela p16A cell 4	p16A	28	136.254	95.8945	137.052	0.703791	1.00586
																						Hela p16A cell 4	p16A	29	101.593	158.146	190.087	1.55667	1.87107
																						Hela p16A cell 4	p16A	31	234.837	332.917	705.332	1.41765	3.0035
																						Hela p16A cell 4	p16A	36	517.287	375.531	623.189	0.725962	1.20472
																						Hela p16A cell 4	p16A	40	290.889	238.689	412.508	0.820552	1.41809
																						Hela p16A cell 4	p16A	44	420.131	225.991	456.728	0.537906	1.08711
																						Hela p16A cell 5	p16A	10	484.105	362.613	727.48	0.749039	1.50273
																						Hela p16A cell 5	p16A	16	91.8433	201.141	198.732	2.19005	2.16382
																						Hela p16A cell 5	p16A	30	105.816	103.302	123.837	0.976239	1.1703
																						Hela p16A cell 5	p16A	35	201.129	89.2695	149.98	0.443841	0.745689
																						Hela p16A cell 5	p16A	37	193.802	130.977	136.401	0.675832	0.703816
																						Hela p16A cell 6	p16A	3	453.408	299.154	552.451	0.659788	1.21844
																						Hela p16A cell 7	p16A	5	1608.02	700.764	1215.94	0.435793	0.756171
																						Hela p16A cell 7	p16A	12	341.498	656.929	587.654	1.92367	1.72081
																						Hela p16A cell 7	p16A	14	313.199	271.151	377.498	0.865748	1.2053
																						Hela p16A cell 7	p16A	17	111.026	142.386	142.386	1.28246	1.28246
																						Hela p16A cell 8	p16A	15	251.292	240.249	364.146	0.956056	1.4491
																						Hela p16A cell 8	p16A	16	93.7449	150.814	141.939	1.60877	1.5141
																						Hela p16A cell 8	p16A	32	87.6064	188.952	171.001	2.15683	1.95193
																						Hela p16A cell 8	p16A	33	938.596	749.347	829.098	0.79837	0.883339
																						Hela p16A cell 8	p16A	34	72.4033	124.853	241.221	1.7244	3.33162
																						Hela p16A cell 9	p16A	6	320.83	309.562	324.49	0.964877	1.01141
																						Hela p16A cell 9	p16A	10	869.367	407.552	728.513	0.468791	0.83798
																						Hela p16A cell 9	p16A	13	94.9644	134.532	142.867	1.41666	1.50443
																						Hela p16A cell 9	p16A	14	128.857	112.235	112.814	0.871009	0.875504
																						Hela p16A cell 9	p16A	16	491.877	308.998	459.421	0.628203	0.934017
																						Hela p16A cell 9	p16A	20	149.114	147.992	187.733	0.992476	1.25899
																						Hela p16A cell 9	p16A	25	419.446	433.716	549.867	1.03402	1.31094
																						Hela p16A cell 9	p16A	29	116.652	146.004	156.235	1.25162	1.33932
																						Hela p16A cell 9	p16A	30	430.048	448.306	553.316	1.04246	1.28664
																						Hela p16A cell2	p16A	2	131.835	272.235	283.015	2.06498	2.14674
																						Hela p16A cell2	p16A	12	91.6742	714.27	771.726	7.79139	8.41814
																						Hela p16A cell2	p16A	15	91.3893	174.408	490.049	1.9084	5.36221
																						Hela p16A cell2	p16A	19	235.393	239.971	322.562	1.01945	1.37031
																						Hela p16A cell2	p16A	33	110.216	177.671	168.193	1.61202	1.52603
																						Hela p16A cell2	p16A	41	160.136	315.523	334.532	1.97034	2.08904
																						Hela p16C cell 1	p16C	15	363.817	138.635	260.643	0.381057	0.716414
																						Hela p16C cell 1	p16C	17	154.244	67.5131	90.9696	0.437704	0.589778
																						Hela p16C cell 1	p16C	18	541.715	208.108	302.229	0.384166	0.557911
																						Hela p16C cell 1	p16C	28	330.578	204.243	452.65	0.617837	1.36927
																						Hela p16C cell 2	p16C	10	131.525	84.9957	115.837	0.646234	0.880726
																						Hela p16C cell 2	p16C	16	72.6553	284.69	162.803	3.91836	2.24077
																						Hela p16C cell 2	p16C	18	168.976	114.488	143.462	0.67754	0.849006
																						Hela p16C cell 3	p16C	11	358.55	134.654	257.516	0.37555	0.718214
																						Hela p16C cell 3	p16C	16	536.048	209.744	295.567	0.391279	0.551381
																						Hela p16C cell 3	p16C	24	326.659	191.425	450.733	0.58601	1.37983
																						Hela p16C cell 4	p16C	4	261.003	140.302	201.911	0.537548	0.773595
																						Hela p16C cell 4	p16C	5	927.971	349.145	642.151	0.376246	0.691995
																						Hela p16C cell 4	p16C	8	203.774	94.7561	107.385	0.465006	0.526979
																						Hela p16C cell 5	p16C	10	145.213	155.344	159.441	1.06977	1.09798
																						Hela p16C cell 5	p16C	21	208.4	120.354	128.353	0.577517	0.615896
																						Hela p16C cell 5	p16C	23	1124.14	727.91	1008.5	0.647526	0.897129
																						Hela p16C cell 5	p16C	29	91.0397	130.088	252.098	1.42892	2.7691
																						Hela p16C cell 5	p16C	30	100.605	193.98	190.233	1.92815	1.8909
																						Hela p16C cell 5	p16C	33	1179.28	631.722	983.957	0.535683	0.834369
																						Hela p16C cell 5	p16C	36	109.163	155.738	156.958	1.42665	1.43783
																						Hela p16C cell 6	p16C	5	119.385	90.5719	90.5719	0.758654	0.758654
																						Hela p16C cell 6	p16C	6	184.606	91.8003	120.231	0.497277	0.651284
																						Hela p16C cell 6	p16C	9	147.968	133.309	142.128	0.900928	0.960532
																						Hela p16C cell 6	p16C	10	279.14	75.6247	121.839	0.27092	0.43648
																						Hela p16C cell 6	p16C	12	169.614	136.34	140.968	0.803828	0.831113
																						Hela p16C cell 6	p16C	14	109.765	226.875	151.629	2.06691	1.38139
																						Hela p16C cell 6	p16C	22	288.634	226.267	241.469	0.783923	0.836592
																						Hela p16C cell 7	p16C	5	307.898	128.607	145.866	0.417692	0.473748
																						Hela p16C cell 7	p16C	6	160.038	159.215	230.422	0.994856	1.43979
																						Hela p16C cell 7	p16C	10	96.6447	152.058	154.509	1.57338	1.59874
																						Hela p16C cell 7	p16C	11	208.806	97.3104	122.556	0.466033	0.586937
																						Hela p16C cell 7	p16C	12	86.0276	167.594	164.129	1.94814	1.90786
																						Hela p16C cell 8	p16C	4	167.7	127.424	148.495	0.759836	0.885481
																						Hela p16C cell 8	p16C	9	410.39	125.228	159.387	0.305144	0.388379
																						Hela p16C cell 8	p16C	11	137.348	65.6474	119.445	0.477963	0.86965
																						Hela p16C cell 8	p16C	13	93.2283	167.176	185.085	1.79319	1.98529

[truncated: 6 more sheets: Supplementary Figure 13, Supp Table_1, Supp Table_2, Supp Table_3, Suppl Table 4, Supp Table 5]
